# Supplementary material for: Gamma-band synchronization between neurons in the visual cortex is causal for effective information processing and behavior
Source: Nat Commun. 2025 Aug 11;16:7380. doi: 10.1038/s41467-025-62732-8 (PMC12340064; doi:10.1038/s41467-025-62732-8)
Supplement: Supplementary file 4 — Source data [file 41467_2025_62732_MOESM4_ESM.xlsx]

## Sheet: Figure 2
				Monkey B					Monkey T							data of both animals												Monkey B												Monkey T
				Number of Session	Missed resp. noICM [%] (x-axis)	Missed resp. ICM [%] (y-axis)			Number of Session	Missed resp. noICM [%] (x-axis)	Missed resp. ICM [%] (y-axis)				Phasebins	median missed resp. Stim [%]	upper limit CI (bootstrapped medians)	lower limit CI (bootstrapped medians)			Number of Session	Excess misses [%] EP	Excess misses [%] IP				Phasebins	median RT modulation depth [ms]	upper limit CI (bootstrapped medians)	lower limit CI (bootstrapped medians)			Number of Session	Resp. Delay [ms] EP	Resp. Delay [ms] IP			Phasebins	median RT modulation depth [ms]	upper limit CI (bootstrapped medians)	lower limit CI (bootstrapped medians)			Number of Session	Resp. Delay [ms] EP	Resp. Delay [ms] IP
				1	4.5	5			1	2.7	6.9				1	19.8	26	13.4			1	3.2	3.2				1	4.6	9.2	-2.3			1	31	1			1	3.7	14.5	-4.1			1	41	11
				2	3.5	4.6			2	8.4	9.5				2	19.9	26	13.3			2	357.1	-100				2	3.4	8.6	-3.2			2	31	1			2	4.1	14.9	-4.1			2	121	26.5
	Figure 2 A			3	1.4	8.5			3	10.9	8.5			Figure 2 B lower panel	3	19.8	25.7	13.2		Figure 3 B upper panel (Boxplot)	3	39.1	-100			Figure 3 C monkey B lineplot	3	2.2	7.7	-3.9		Figure 3 C monkey B Boxplot	3	101	31		Figure 3 C monkey T lineplot	3	4.4	15.1	-3.8		Figure 3 C monkey T Boxplot	3	86	27.5
				4	6.5	8.9			4	8	7.8				4	19.6	25.4	13.2			4	255.6	-100				4	1.2	6.9	-4.4			4	153	1.5			4	4.8	15.8	-3.9			4	-4	16
				5	6.7	8.7			5	6.9	7.5				5	19.4	25.4	13.3			5	245.9	-13.5				5	0.5	6.1	-4.8			5	-6	-18			5	5.4	17.7	-3.9			5	16	31
				6	4.7	10.2			6	10.1	9.9				6	19.4	25.3	13.5			6	344.4	-11.1				6	0	6	-4.7			6	81	-5			6	6.3	19.3	-4.7			6	4	81
				7	4.4	10.2			7	7.1	8				7	19.4	25	13.8			7	209.7	3.2				7	0	6.4	-4.5			7	23	-18			7	7.7	20.9	-6			7	67.5	2.5
				8	6	11.6			8	9	16.9				8	19.7	24.9	14.3			8	92	-36				8	0.5	7.4	-4.2			8	41	-68			8	9.5	22.1	-7.1			8	86	31
				9	8.7	12			9	4.3	5.8				9	20	25	14.8			9	20.8	-39.6				9	1.4	8.5	-3.2			9	3.5	-57.5			9	11.5	23.3	-7.4			9	97.5	39
				10	10.9	20.5			10	3.8	6.3				10	20.4	25.2	15.2			10	236.8	-15.8				10	2.6	9.6	-2.6			10	6	-14			10	13.5	25.3	-6.9			10	102.5	32.5
				11	11.5	17.5			11	1.8	13.2				11	20.6	25.5	15.6			11	190.9	118.2				11	4.1	10.5	-2.2			11	17.5	-51			11	15.3	26.9	-6.5			11	74	2.5
				12	10.8	12.1			12	3.3	11.5				12	20.7	25.9	15.9			12	20.8	141.5				12	5.4	11.5	-2.4			12	59	-34			12	16.9	28.7	-4.9			12	21	34
				13	8.8	9.8			13	3.6	4.8				13	20.7	26.4	16.3			13	255.6	-100				13	6.6	12.8	-2.9			13	49	12			13	18.3	29.5	-2.4			13	NAN	-7.5
				14	6.1	13.5			14	4.5	8.7				14	20.8	26.9	16.7			14	220	-100				14	7.5	14.6	-3.6			14	68.5	77			14	19.6	30.4	1.6			14	168	-51
				15	10.6	16.1			15	1.9	5.2				15	21.1	27.4	16.9			15	209.7	-100				15	8.3	16.5	-4.1			15	48.5	117.5			15	21.1	31.4	4.8			15	53	21
				16	7.6	12.9			16	9.4	1.6				16	21.6	27.9	16.6			16	10.3	-100				16	9	18.1	-4.6			16	6	17.5			16	22.6	32.6	8.6			16	181	NAN
				17	17.3	11			17	0	1.3				17	22.5	28.4	16.5			17	39.1	39.1				17	9.8	19.4	-4.3			mean	44.5625	-0.4375			17	24.1	33.9	12			17	186	118
				median	6.7	11			18	11.1	6.2				18	23.5	28.8	16.6			18	-11.1	-55.6				18	10.9	20.7	-3.9								18	25.7	35	14.5			18	132.5	116
									19	4.2	9.1				19	24.7	29.2	17.2			19	21.5	-59.5				19	12.3	21.8	-3.2								19	27.2	36.4	15.9			19	-56	-36
									20	10.7	6				20	25.8	30	17.9			20	18.5	-21				20	13.9	22.8	-1.2								20	28.6	37.5	16.8			20	-49	-96
									21	4.2	6.2				21	26.7	30.7	18.8			21	33.3	-100				21	15.7	23.7	-0.5								21	29.8	38.3	17.4			mean	69.8947	21
									22	7	7				22	27.5	31.5	19.5			22	-100	88.2				22	17.4	24.7	-0.8								22	30.9	38.9	18.1
									23	2.4	10.9				23	28.2	32	20.5			23	-100	255.6				23	19	26.8	0.2								23	31.8	38.9	19.8
									24	14.7	5.3				24	28.6	32.2	21.4			24	396.6	175.9				24	20.6	29.5	2.1								24	32.5	39.5	21.8
									25	3.7	9.8				25	28.8	32.3	22.4			25	242.9	357.1				25	22.2	32	4								25	33.2	39.6	24.2
									26	4.3	9.4				26	28.9	32.3	23.2			26	414.3	128.6				26	24.1	35.6	7.4								26	34	41	27
									27	0	2.9				27	28.8	32.5	23.7			27	365.5	74.5				27	26.4	39.1	11.4								27	34.9	42.6	29.9
									28	4.3	8.8				28	28.7	33.3	24			28	200	200				28	29.2	43.1	16.5								28	36	44.5	31.6
									29	3.1	2.3				29	28.7	34.4	24			29	384.8	190.9				29	32.6	46.5	21.2								29	37.2	45.9	32.5
									30	2.3	4				30	29	35.7	23.7			30	120.7	562.1				30	36.3	50	25								30	38.5	47.6	32.6
									31	8.8	11				31	29.4	37.2	23.4			31	73	73				31	39.8	52.6	28.5								31	39.8	49.1	33
									32	3.8	5.6				32	30	38.5	23.2			32	88.2	-100				32	43	54.6	31.8								32	41	50.3	33.8
									33	6.2	5.9				33	30.6	39.2	23.4			33	146.2	23.1				33	45.6	55.9	34.9								33	42.2	51.3	34.4
									34	3.7	6.9				34	31.2	39.7	23.9			34	28	156				34	47.4	56.8	37.1								34	43.3	52.3	34.9
									35	3.3	2.1				35	31.6	40	24.7			35	326.7	113.3				35	48.5	57.4	38.2								35	44.2	53.2	34.7
									36	6.3	5.8				36	31.9	40.1	25.5			36	52.4	52.4				36	48.9	57.2	38.7								36	44.7	54.1	35.6
									37	4.9	7.2				37	31.9	39.7	26.1			median	133.45	3.2				37	48.8	56.8	38.6								37	44.9	55.1	36.3
									38	8.8	7				38	31.7	39.3	26.5									38	48.1	56.1	37.5								38	44.6	55.4	36.4
									39	3	6.7				39	31.4	38.3	26.5									39	46.9	55.1	35.8								39	43.9	54.7	35.9
									40	6	3.8				40	30.9	36.8	26.5									40	45.1	54.4	33.8								40	42.8	53.2	35.1
									median	4.3	6.9				41	30.3	35.5	26.3									41	42.9	53.5	31.3								41	41.3	50.8	33.4
															42	29.6	34.2	26.1									42	40.2	52.3	29.2								42	39.6	47.9	30.5
															43	28.9	33.5	25.5									43	37.4	50.7	27.1								43	37.8	45.4	26.8
															44	28	33	24.9									44	34.6	49.4	25.1								44	35.9	43.8	23.1
															45	27.1	32.9	24.3									45	32	49.3	23								45	33.9	42.4	19.1
															46	26.3	32.8	23.4									46	29.9	48	20.8								46	32	41.2	15.2
															47	25.7	32.8	22.3									47	28.3	46.7	19.1								47	30.2	40.2	12
															48	25.3	32.5	21.4									48	26.9	45	17.2								48	28.3	39.4	9.4
															49	25	31.9	20.6									49	25.7	43	15.5								49	26.2	38.2	6.7
															50	24.7	31.3	19.8									50	24.5	40.8	13.6								50	23.8	37.5	4.6
															51	24.4	30.6	19.3									51	23.4	40.1	12.4								51	21.1	36.5	2.9
															52	23.9	29.8	19									52	22.3	40.1	11.7								52	18.1	35.1	1.6
															53	23.2	29.6	18.6									53	21.4	38.7	11.6								53	15.1	32.5	0.6
															54	22.3	29.6	18.1									54	20.8	36.9	12.2								54	12.1	28.7	0.3
															55	21.4	29.4	17.4									55	20.5	34.7	13.2								55	9.6	24.5	-0.2
															56	20.4	29.1	16.7									56	20.5	32	14.1								56	7.6	20.8	-0.6
															57	19.4	28.5	15.8									57	20.4	29.3	15.2								57	6.2	17.9	-1.2
															58	18.5	27.9	14.9									58	20.3	26.6	15.3								58	5.3	16.6	-3.2
															59	17.6	27.3	14.1									59	19.8	25.6	14.7								59	4.8	16.2	-4.7
															60	16.7	27.1	13.4									60	19.1	25.7	14								60	4.3	15.2	-6.1
															61	15.9	27.1	12.7									61	18.2	25.6	12.7								61	3.7	14.1	-6.7
															62	15.3	27.5	12.4									62	17.1	25.2	10.8								62	2.9	13.3	-6.8
															63	15	27.8	12.1									63	15.9	24.4	9.4								63	1.9	12.8	-6.5
															64	15	27.8	11.9									64	14.7	23.2	8.5								64	1	13.3	-6
															65	15.5	27.3	12.2									65	13.4	21.6	7.3								65	0.3	13.7	-5.6
															66	16.1	26.3	12.8									66	12.1	19.8	6.2								66	0	14.3	-5.4
															67	16.9	25.4	13.2									67	10.8	17.7	5.1								67	0.1	14.7	-5
															68	17.7	24.8	13.6									68	9.7	15.6	4.6								68	0.6	13.9	-5
															69	18.4	25.1	13.6									69	8.8	13.6	3.5								69	1.3	13.1	-4.9
															70	18.9	25.2	13.7									70	7.8	12	2.2								70	2	13.3	-4.6
															71	19.4	25.4	13.6									71	6.9	10.7	0.5								71	2.7	13.2	-4.2
															72	19.7	25.7	13.6									72	5.8	10	-1.1								72	3.2	13.4	-4.1

## Sheet: Figure 3
Figure 3A	ESA best phase, red trace in Fig 3						0.0176349	-0.000310973	-0.0146812	-0.0247575	-0.0300328	-0.03032	-0.0256759	-0.0159148	-0.00178075	0.0160901	0.0368305	0.0592174	0.082419	0.105822	0.129314	0.152726	0.175759	0.198503	0.220743	0.242028	0.262105	0.281057	0.298975	0.316856	0.336193	0.357537	0.380794	0.405516	0.430451	0.454065	0.47467	0.49119	0.502659	0.509336	0.512176	0.511884	0.508697	0.502697	0.4937	0.481248	0.4645	0.442527	0.415351
	average ESA across phases, black dashed line in Fig. 3						0.391328	0.382312	0.371832	0.360173	0.347815	0.335324	0.323179	0.311767	0.301124	0.291135	0.281487	0.27163	0.261302	0.25042	0.239273	0.228067	0.216803	0.205587	0.194176	0.182332	0.16984	0.156468	0.142105	0.12717	0.112323	0.0978179	0.0838744	0.070343	0.0572986	0.044501	0.031387	0.0176191	0.00247803	-0.0142812	-0.0327225	-0.0528279	-0.0749408	-0.0990543	-0.125002	-0.152456	-0.180861	-0.210065	-0.239758
						ESA values [z-score] Time after ICM-pulse [25 entrys per ms]
					Phase Bins	177.5	1.02898	1.06732	1.10345	1.13702	1.16754	1.19482	1.21839	1.23837	1.25479	1.26812	1.27922	1.28832	1.29586	1.30243	1.3081	1.31244	1.31467	1.31397	1.30921	1.29993	1.28621	1.26848	1.24799	1.22606	1.20428	1.18354	1.16447	1.14698	1.13106	1.11592	1.10067	1.08473	1.06687	1.04627	1.02276	0.995747	0.964886	0.929898	0.891032	0.848946	0.804655	0.758929	0.712674
						172.5	0.822355	0.853194	0.882577	0.910341	0.936095	0.959588	0.980184	0.997804	1.01223	1.02361	1.0326	1.03927	1.04404	1.04753	1.05007	1.05146	1.05124	1.04887	1.04337	1.03431	1.0217	1.0058	0.987692	0.968479	0.94958	0.931829	0.915876	0.90163	0.889071	0.877477	0.865981	0.854065	0.84057	0.824809	0.806761	0.785977	0.762228	0.735177	0.704943	0.67196	0.637035	0.6007	0.563672
						167.5	0.652717	0.676546	0.699533	0.721692	0.742716	0.762307	0.779705	0.794652	0.806742	0.815866	0.822438	0.826436	0.828236	0.828484	0.827749	0.826067	0.823239	0.819008	0.812581	0.803542	0.791859	0.777598	0.761693	0.745029	0.728853	0.713903	0.70083	0.689501	0.679878	0.67128	0.66286	0.654172	0.644126	0.632201	0.618534	0.602859	0.585083	0.56485	0.542181	0.517335	0.490932	0.463274	0.434865
						162.5	0.511616	0.529559	0.547159	0.564563	0.581519	0.597699	0.612262	0.624815	0.634841	0.642011	0.646555	0.64834	0.647715	0.645309	0.641883	0.637658	0.632691	0.626982	0.619924	0.611156	0.60062	0.588233	0.57478	0.560942	0.547792	0.535949	0.526041	0.517868	0.511355	0.505854	0.500528	0.494974	0.488169	0.479757	0.470023	0.458894	0.446427	0.432288	0.41645	0.399054	0.380575	0.361109	0.340938
						157.5	0.405799	0.419382	0.432924	0.446664	0.460392	0.473775	0.485962	0.496489	0.504825	0.510491	0.513559	0.513805	0.511534	0.507308	0.502007	0.495973	0.489478	0.482733	0.475331	0.466984	0.457639	0.447091	0.435986	0.424826	0.414514	0.405539	0.398507	0.393171	0.389433	0.386693	0.384134	0.381348	0.377352	0.371901	0.365365	0.357848	0.349544	0.340189	0.329788	0.31845	0.306573	0.294106	0.281117
						152.5	0.334784	0.345411	0.356102	0.36715	0.378384	0.389494	0.399687	0.4085	0.41547	0.420043	0.422169	0.421534	0.418365	0.413085	0.4066	0.399309	0.391638	0.383983	0.376153	0.367983	0.359472	0.35034	0.341111	0.332138	0.324167	0.317563	0.312914	0.309959	0.308607	0.308331	0.30834	0.308184	0.306874	0.304208	0.300573	0.296204	0.291409	0.286032	0.28017	0.273975	0.267831	0.261589	0.255125
						147.5	0.285677	0.29357	0.301437	0.309596	0.317921	0.326156	0.333639	0.339986	0.344877	0.347755	0.348485	0.346658	0.342385	0.335897	0.328028	0.319166	0.309846	0.300602	0.291479	0.282478	0.273694	0.264831	0.256311	0.248384	0.241673	0.236431	0.233253	0.231902	0.232344	0.234151	0.236581	0.239096	0.240668	0.241065	0.240606	0.239602	0.238426	0.237044	0.235697	0.23463	0.234259	0.234379	0.234692
						142.5	0.267046	0.271884	0.276424	0.280996	0.285528	0.289846	0.293466	0.296148	0.297771	0.297841	0.29619	0.292321	0.286217	0.277881	0.267996	0.256873	0.245083	0.233238	0.221603	0.210363	0.199726	0.189451	0.179897	0.171273	0.164133	0.158666	0.1555	0.154472	0.155648	0.158727	0.163029	0.167897	0.172233	0.175706	0.178482	0.180886	0.183298	0.185811	0.188849	0.192787	0.1981	0.204567	0.211735
						137.5	0.286997	0.287526	0.287315	0.286676	0.28559	0.283988	0.281603	0.278397	0.274487	0.269524	0.263367	0.255462	0.245655	0.233705	0.220093	0.205003	0.18899	0.172676	0.156523	0.140895	0.126123	0.112055	0.0989995	0.0871772	0.0771233	0.0690207	0.0635803	0.060773	0.0608458	0.0636684	0.0686574	0.0750264	0.0815882	0.087848	0.0937337	0.0994922	0.105423	0.111722	0.118985	0.127719	0.138478	0.151051	0.164878
						132.5	0.355862	0.350773	0.344362	0.336913	0.328457	0.319031	0.308605	0.297367	0.285694	0.273447	0.260562	0.24646	0.230868	0.213326	0.19408	0.173162	0.151065	0.12837	0.105682	0.0835285	0.0623416	0.0420791	0.0230058	0.00539083	-0.0102021	-0.0235355	-0.0337745	-0.0407657	-0.0440211	-0.0434696	-0.0395681	-0.0332241	-0.0257193	-0.0177526	-0.00969557	-0.00145506	0.00711365	0.0162782	0.0267753	0.0392396	0.0543247	0.0718524	0.091214
						127.5	0.452094	0.441407	0.428791	0.414483	0.39855	0.38111	0.362351	0.342684	0.32275	0.302625	0.282373	0.261423	0.239444	0.215843	0.190648	0.163782	0.135655	0.106771	0.0778156	0.0493912	0.0219572	-0.00447258	-0.0297179	-0.0534805	-0.0751387	-0.0943696	-0.110158	-0.122123	-0.129489	-0.131933	-0.129764	-0.123985	-0.115988	-0.106722	-0.0968792	-0.0865604	-0.0758202	-0.0643501	-0.0512625	-0.0358137	-0.0172105	0.00443884	0.0285059
						122.5	0.590138	0.572775	0.552813	0.53048	0.505917	0.479323	0.451078	0.421786	0.392278	0.362853	0.333701	0.304266	0.274164	0.242714	0.20977	0.175168	0.139231	0.102376	0.0653568	0.0288524	-0.00665459	-0.0410812	-0.0743265	-0.106062	-0.135618	-0.162585	-0.185802	-0.204688	-0.218174	-0.225691	-0.227374	-0.224265	-0.21781	-0.209168	-0.199341	-0.188646	-0.177355	-0.165142	-0.151026	-0.134184	-0.113701	-0.0896354	-0.0625918
						117.5	0.711301	0.687238	0.659995	0.629794	0.596862	0.561472	0.524168	0.485703	0.447044	0.408685	0.37093	0.333251	0.295244	0.256201	0.215861	0.174036	0.13099	0.0870577	0.0430291	-0.000383615	-0.0427212	-0.0838856	-0.123902	-0.162466	-0.198911	-0.23277	-0.26278	-0.288187	-0.30766	-0.320383	-0.326303	-0.326437	-0.322229	-0.315007	-0.306029	-0.295805	-0.28482	-0.272734	-0.258504	-0.241257	-0.219967	-0.194628	-0.165788
						112.5	0.791293	0.760121	0.725342	0.687193	0.64601	0.60214	0.556262	0.50923	0.46209	0.415469	0.369752	0.324436	0.279108	0.233086	0.186052	0.137857	0.0887283	0.038931	-0.0107333	-0.0595578	-0.107149	-0.15345	-0.198646	-0.242507	-0.284423	-0.323914	-0.359667	-0.39081	-0.415789	-0.43356	-0.443882	-0.447683	-0.44636	-0.441344	-0.434082	-0.425254	-0.41553	-0.404578	-0.391328	-0.374891	-0.354144	-0.329002	-0.299927
						107.5	0.808181	0.770247	0.728503	0.683212	0.63484	0.583796	0.530851	0.476906	0.423008	0.369858	0.317869	0.266554	0.215499	0.164098	0.112026	0.0592183	0.00589649	-0.0477266	-0.100858	-0.152826	-0.203332	-0.252406	-0.300418	-0.347257	-0.392423	-0.435476	-0.475119	-0.510413	-0.539639	-0.561557	-0.575745	-0.582989	-0.584595	-0.582043	-0.576903	-0.56999	-0.562138	-0.55304	-0.541626	-0.527022	-0.508015	-0.484423	-0.456592
						102.5	0.763998	0.720155	0.672436	0.621167	0.566979	0.510355	0.45213	0.393207	0.334562	0.276884	0.22055	0.165055	0.109977	0.0548124	-0.000712245	-0.056527	-0.112382	-0.16807	-0.222815	-0.275998	-0.327432	-0.377276	-0.42611	-0.473986	-0.520552	-0.565458	-0.607484	-0.645667	-0.678161	-0.703557	-0.721262	-0.731876	-0.736578	-0.736847	-0.734321	-0.729919	-0.724615	-0.71815	-0.709491	-0.697802	-0.681799	-0.661198	-0.636201
						97.5	0.656178	0.606974	0.553928	0.497468	0.438408	0.377327	0.315101	0.252597	0.190661	0.1299	0.0705996	0.0122105	-0.0457061	-0.103526	-0.161412	-0.219112	-0.276311	-0.332764	-0.387714	-0.440609	-0.49139	-0.540374	-0.588365	-0.6356	-0.681909	-0.727063	-0.769964	-0.809677	-0.844277	-0.872219	-0.892763	-0.90629	-0.913824	-0.916788	-0.916832	-0.914933	-0.912172	-0.90836	-0.90254	-0.893944	-0.881259	-0.864121	-0.842593
						92.5	0.50012	0.445793	0.387713	0.326442	0.262992	0.198048	0.132514	0.0672082	0.0028159	-0.0601839	-0.121627	-0.182117	-0.242114	-0.301858	-0.361364	-0.420188	-0.47793	-0.534276	-0.588503	-0.640131	-0.689237	-0.736304	-0.782351	-0.827809	-0.872696	-0.916913	-0.959521	-0.999642	-1.03532	-1.06491	-1.08756	-1.10344	-1.1134	-1.11877	-1.12118	-1.1216	-1.1212	-1.11988	-1.11676	-1.11118	-1.10183	-1.08831	-1.07056
						87.5	0.320794	0.261944	0.199454	0.134055	0.0669663	-0.00100398	-0.0689434	-0.136097	-0.201965	-0.266235	-0.328893	-0.390595	-0.451821	-0.512658	-0.572949	-0.632048	-0.689457	-0.744772	-0.797317	-0.846706	-0.893162	-0.937351	-0.980495	-1.02322	-1.06574	-1.10809	-1.1495	-1.18917	-1.22514	-1.2557	-1.27992	-1.29773	-1.30985	-1.31749	-1.3222	-1.32498	-1.32701	-1.32827	-1.328	-1.32563	-1.31987	-1.31028	-1.29674
						82.5	0.145889	0.0830166	0.0166136	-0.0524034	-0.122612	-0.193077	-0.262884	-0.331353	-0.398169	-0.463198	-0.526581	-0.589021	-0.651006	-0.712478	-0.773077	-0.83196	-0.888523	-0.942245	-0.992511	-1.03903	-1.08218	-1.12282	-1.16236	-1.20163	-1.24104	-1.28077	-1.32021	-1.35864	-1.39412	-1.42489	-1.44997	-1.46909	-1.48282	-1.49225	-1.49887	-1.50361	-1.50769	-1.51116	-1.51337	-1.51383	-1.5113	-1.50535	-1.49579
						77.5	-0.0183718	-0.0845142	-0.154084	-0.225959	-0.298509	-0.370673	-0.441543	-0.51052	-0.577474	-0.642463	-0.705794	-0.768208	-0.8302	-0.891572	-0.951755	-1.00971	-1.06473	-1.11615	-1.16342	-1.20635	-1.24544	-1.28173	-1.31683	-1.35174	-1.38706	-1.4231	-1.45942	-1.49542	-1.52918	-1.55894	-1.58371	-1.60302	-1.61734	-1.62762	-1.63524	-1.64109	-1.64634	-1.6511	-1.65485	-1.65714	-1.65681	-1.65346	-1.64688
						72.5	-0.166016	-0.23452	-0.306361	-0.380192	-0.454178	-0.527126	-0.598137	-0.666693	-0.73284	-0.796834	-0.859143	-0.920547	-0.981538	-1.04181	-1.10057	-1.15665	-1.20922	-1.25751	-1.30101	-1.33964	-1.37401	-1.40534	-1.43534	-1.46516	-1.49556	-1.52699	-1.55915	-1.59156	-1.62239	-1.64989	-1.6731	-1.69142	-1.70521	-1.71529	-1.72295	-1.72895	-1.73441	-1.73948	-1.74371	-1.74672	-1.7474	-1.74543	-1.74063
						67.5	-0.288323	-0.358823	-0.432563	-0.507975	-0.583027	-0.656403	-0.727206	-0.795001	-0.860004	-0.922654	-0.983587	-1.04362	-1.10326	-1.1621	-1.21921	-1.27326	-1.32335	-1.36861	-1.40856	-1.44319	-1.47321	-1.49993	-1.52517	-1.55017	-1.57583	-1.60271	-1.63067	-1.65931	-1.68691	-1.71178	-1.73299	-1.74985	-1.76264	-1.77208	-1.77931	-1.78501	-1.79022	-1.79509	-1.79922	-1.80226	-1.80322	-1.80183	-1.79798
						62.5	-0.388199	-0.460213	-0.53531	-0.611715	-0.687228	-0.760426	-0.830419	-0.896845	-0.960075	-1.02073	-1.07959	-1.13755	-1.1951	-1.25183	-1.30663	-1.35812	-1.40535	-1.44731	-1.4836	-1.51425	-1.54004	-1.56235	-1.58305	-1.60342	-1.62447	-1.64685	-1.67052	-1.69515	-1.71914	-1.74083	-1.75937	-1.77399	-1.78496	-1.79288	-1.79882	-1.80335	-1.80744	-1.81122	-1.81435	-1.81648	-1.8167	-1.81483	-1.81085
						57.5	-0.46518	-0.538104	-0.613893	-0.690584	-0.765844	-0.838156	-0.906639	-0.970998	-1.03175	-1.08969	-1.14576	-1.20089	-1.25564	-1.30954	-1.36142	-1.40986	-1.45388	-1.49239	-1.52504	-1.55188	-1.57378	-1.59213	-1.6088	-1.62506	-1.64198	-1.66025	-1.67987	-1.70057	-1.72082	-1.73902	-1.7544	-1.76616	-1.77457	-1.78018	-1.78401	-1.78654	-1.78871	-1.79062	-1.79195	-1.79238	-1.79106	-1.78791	-1.783
						52.5	-0.521837	-0.595107	-0.670945	-0.747232	-0.821546	-0.892306	-0.958652	-1.02035	-1.07808	-1.13278	-1.18554	-1.23737	-1.28884	-1.33953	-1.38818	-1.4334	-1.47419	-1.50942	-1.53878	-1.56237	-1.58107	-1.59628	-1.60981	-1.6229	-1.63656	-1.6515	-1.66774	-1.68499	-1.70178	-1.71657	-1.72866	-1.73725	-1.74266	-1.74543	-1.74654	-1.74643	-1.74602	-1.74538	-1.74426	-1.74229	-1.73875	-1.73364	-1.72712
						47.5	-0.558467	-0.631111	-0.705917	-0.780645	-0.852858	-0.920949	-0.984103	-1.04216	-1.09595	-1.14655	-1.19519	-1.24295	-1.29043	-1.33725	-1.38213	-1.42372	-1.46104	-1.49292	-1.51911	-1.53975	-1.55574	-1.56843	-1.57957	-1.59028	-1.6015	-1.61389	-1.62743	-1.64176	-1.65545	-1.66701	-1.6758	-1.68106	-1.68314	-1.68263	-1.68046	-1.67709	-1.67342	-1.66956	-1.66529	-1.66026	-1.65386	-1.64617	-1.63748
						42.5	-0.573317	-0.644564	-0.71744	-0.789646	-0.858804	-0.923343	-0.982519	-1.03625	-1.0855	-1.13149	-1.17552	-1.21873	-1.26178	-1.30431	-1.34506	-1.38274	-1.41645	-1.44498	-1.46818	-1.48622	-1.50003	-1.51088	-1.52044	-1.52968	-1.53939	-1.55013	-1.56179	-1.57391	-1.58509	-1.59386	-1.59962	-1.60166	-1.60038	-1.59643	-1.59072	-1.58375	-1.57644	-1.56893	-1.56108	-1.55257	-1.54294	-1.53237	-1.52124
						37.5	-0.571074	-0.639505	-0.708912	-0.777007	-0.841553	-0.901074	-0.954924	-1.0031	-1.04671	-1.08704	-1.12545	-1.16313	-1.20074	-1.23802	-1.27374	-1.30673	-1.33614	-1.36083	-1.3807	-1.39601	-1.40767	-1.41687	-1.42515	-1.43332	-1.44199	-1.45157	-1.46184	-1.47219	-1.48125	-1.48757	-1.49058	-1.48963	-1.48518	-1.47794	-1.46879	-1.45827	-1.44737	-1.43628	-1.42495	-1.41314	-1.40052	-1.3874	-1.37426
						32.5	-0.548178	-0.612482	-0.67704	-0.739617	-0.798175	-0.851378	-0.898704	-0.940245	-0.977209	-1.01098	-1.0429	-1.07418	-1.1055	-1.13665	-1.1665	-1.19397	-1.21833	-1.23847	-1.25442	-1.26652	-1.27568	-1.28298	-1.28985	-1.2969	-1.30456	-1.31305	-1.32204	-1.33079	-1.33795	-1.3421	-1.34272	-1.3392	-1.33204	-1.32197	-1.30985	-1.29624	-1.28217	-1.26793	-1.25358	-1.23897	-1.22397	-1.209	-1.19466
						27.5	-0.518541	-0.577985	-0.636892	-0.693121	-0.744864	-0.790972	-0.831056	-0.8653	-0.895003	-0.921594	-0.946345	-0.970491	-0.994702	-1.01884	-1.04185	-1.06277	-1.08101	-1.09554	-1.10652	-1.11436	-1.11997	-1.12435	-1.12877	-1.13368	-1.13927	-1.14561	-1.15225	-1.15838	-1.16272	-1.16396	-1.16161	-1.1551	-1.14496	-1.1319	-1.11666	-1.09979	-1.08239	-1.06481	-1.04726	-1.02973	-1.01234	-0.995654	-0.980352
						22.5	-0.480931	-0.535066	-0.587858	-0.63729	-0.681802	-0.720452	-0.752995	-0.779695	-0.801915	-0.821091	-0.838412	-0.855092	-0.871785	-0.888422	-0.904036	-0.917817	-0.929314	-0.937622	-0.94303	-0.946039	-0.947562	-0.948464	-0.949872	-0.95204	-0.954912	-0.9584	-0.961988	-0.964838	-0.965839	-0.963808	-0.95836	-0.949001	-0.936249	-0.920731	-0.903042	-0.883676	-0.863726	-0.843616	-0.823728	-0.804232	-0.785479	-0.768237	-0.75325
						17.5	-0.431224	-0.479842	-0.526331	-0.568819	-0.605989	-0.637107	-0.662066	-0.681194	-0.695886	-0.707558	-0.717301	-0.726299	-0.735173	-0.743921	-0.751696	-0.757836	-0.762057	-0.763617	-0.762925	-0.760588	-0.757501	-0.754395	-0.752212	-0.750999	-0.750431	-0.750275	-0.749981	-0.748756	-0.745724	-0.739946	-0.731196	-0.719098	-0.704167	-0.686915	-0.667724	-0.646985	-0.625722	-0.604407	-0.583552	-0.563519	-0.544907	-0.528677	-0.515633
						12.5	-0.364335	-0.407768	-0.448351	-0.484387	-0.514786	-0.539017	-0.557094	-0.569379	-0.577271	-0.582132	-0.58495	-0.586876	-0.588496	-0.589875	-0.590297	-0.589239	-0.586593	-0.581785	-0.57533	-0.567915	-0.560414	-0.553416	-0.54767	-0.543021	-0.538871	-0.534858	-0.530437	-0.524929	-0.517743	-0.50826	-0.496476	-0.48218	-0.465893	-0.447987	-0.428604	-0.407991	-0.387048	-0.366261	-0.346243	-0.327528	-0.31093	-0.297573	-0.28827
						7.5	-0.290304	-0.329054	-0.364341	-0.394645	-0.419079	-0.437292	-0.4494	-0.455764	-0.457752	-0.45664	-0.453327	-0.448929	-0.443994	-0.438652	-0.432324	-0.424628	-0.415621	-0.404902	-0.393057	-0.380839	-0.36908	-0.358218	-0.348801	-0.340474	-0.332364	-0.324005	-0.314899	-0.304535	-0.29267	-0.279071	-0.264026	-0.247533	-0.230141	-0.212073	-0.193204	-0.173602	-0.153976	-0.134791	-0.116707	-0.100397	-0.0868505	-0.0773194	-0.0725842
						2.5	-0.221375	-0.255482	-0.285697	-0.310674	-0.329681	-0.342493	-0.349296	-0.350414	-0.347151	-0.340682	-0.331843	-0.321732	-0.310879	-0.299474	-0.287068	-0.27341	-0.258693	-0.242666	-0.225952	-0.209342	-0.193609	-0.179051	-0.166028	-0.153977	-0.141783	-0.128893	-0.114889	-0.0994665	-0.0827586	-0.0649665	-0.0467122	-0.0282402	-0.0101517	0.00747472	0.0250243	0.0426315	0.0598112	0.0761715	0.0910553	0.103706	0.113018	0.117668	0.116958
						-2.5	-0.163854	-0.193866	-0.219752	-0.24034	-0.25502	-0.26365	-0.266452	-0.263681	-0.256549	-0.246106	-0.233154	-0.218786	-0.203536	-0.187663	-0.17084	-0.152931	-0.13422	-0.114576	-0.0946009	-0.0750819	-0.0567017	-0.0396287	-0.0240506	-0.0092191	0.00618853	0.0227874	0.0408851	0.0605667	0.081337	0.102561	0.123272	0.142966	0.16096	0.177301	0.19261	0.20722	0.220886	0.233325	0.243948	0.251979	0.256262	0.255461	0.248996
						-7.5	-0.109828	-0.135588	-0.157173	-0.173586	-0.184305	-0.18923	-0.18858	-0.182499	-0.17207	-0.158209	-0.141705	-0.123667	-0.104679	-0.0850874	-0.0647029	-0.0434983	-0.0218043	0.000442153	0.0227083	0.0442619	0.0645341	0.0834659	0.101004	0.118033	0.136018	0.155604	0.176976	0.200017	0.22391	0.247636	0.269919	0.290017	0.307146	0.321455	0.333738	0.344499	0.353712	0.361215	0.366534	0.368946	0.367321	0.360396	0.347756
						-12.5	-0.0494981	-0.0714576	-0.0894244	-0.102552	-0.110348	-0.112694	-0.109758	-0.101533	-0.0889434	-0.0727681	-0.053821	-0.0332541	-0.0117516	0.0102175	0.0326978	0.0556127	0.0786252	0.101781	0.12468	0.1467	0.167422	0.186869	0.205089	0.223048	0.242275	0.263394	0.286456	0.311164	0.336448	0.360987	0.383263	0.402338	0.417335	0.428467	0.436635	0.442466	0.446093	0.447479	0.446289	0.441915	0.433341	0.419446	0.400027
						-17.5	0.0176349	-0.000310973	-0.0146812	-0.0247575	-0.0300328	-0.03032	-0.0256759	-0.0159148	-0.00178075	0.0160901	0.0368305	0.0592174	0.082419	0.105822	0.129314	0.152726	0.175759	0.198503	0.220743	0.242028	0.262105	0.281057	0.298975	0.316856	0.336193	0.357537	0.380794	0.405516	0.430451	0.454065	0.47467	0.49119	0.502659	0.509336	0.512176	0.511884	0.508697	0.502697	0.4937	0.481248	0.4645	0.442527	0.415351
						-22.5	0.10408	0.090447	0.0797914	0.0727321	0.069832	0.0713836	0.0774757	0.0884788	0.103825	0.123007	0.145078	0.168726	0.192943	0.216966	0.240533	0.26341	0.285387	0.306646	0.327202	0.34682	0.365424	0.383121	0.400005	0.41703	0.435579	0.45608	0.478287	0.501626	0.524736	0.545957	0.563508	0.576235	0.583098	0.584385	0.581049	0.573824	0.562985	0.548717	0.530966	0.509445	0.48352	0.452493	0.416613
						-27.5	0.208286	0.199028	0.192006	0.18776	0.186947	0.189989	0.197153	0.208986	0.225088	0.245065	0.267878	0.292121	0.316602	0.340404	0.363134	0.384527	0.40449	0.423327	0.441313	0.458453	0.474854	0.490612	0.505786	0.521245	0.538196	0.556914	0.577022	0.597849	0.618001	0.635778	0.649373	0.657596	0.659332	0.654866	0.645092	0.63071	0.611963	0.589115	0.562222	0.531176	0.495581	0.454994	0.409886
						-32.5	0.335004	0.330279	0.326962	0.325522	0.326728	0.331157	0.339267	0.351762	0.368385	0.388823	0.411925	0.436187	0.46023	0.48298	0.503937	0.522838	0.539722	0.555035	0.569319	0.58282	0.595816	0.608368	0.620482	0.632911	0.64667	0.661887	0.678095	0.694583	0.709992	0.722655	0.73078	0.733153	0.728569	0.717252	0.699977	0.677364	0.649581	0.616956	0.579649	0.537752	0.491144	0.43966	0.38399
						-37.5	0.472888	0.473349	0.474398	0.476449	0.480395	0.486974	0.496844	0.510818	0.528726	0.550282	0.574192	0.598852	0.62271	0.644553	0.663813	0.680273	0.69412	0.705935	0.716504	0.726275	0.735663	0.744667	0.75322	0.76195	0.771675	0.782407	0.793644	0.804682	0.814249	0.820758	0.822453	0.818103	0.806403	0.787461	0.761899	0.730233	0.692542	0.649214	0.600497	0.546689	0.487951	0.424399	0.356919
						-42.5	0.593394	0.599062	0.604605	0.610379	0.6174	0.62656	0.638704	0.654702	0.674428	0.697577	0.722713	0.748137	0.772158	0.793441	0.811407	0.825913	0.837287	0.846223	0.853697	0.860298	0.866532	0.872302	0.877461	0.882509	0.888094	0.894165	0.900239	0.905655	0.90927	0.909602	0.904934	0.894016	0.875425	0.849121	0.815552	0.775124	0.727818	0.674073	0.614201	0.548692	0.477982	0.402457	0.323169
						-47.5	0.654792	0.666084	0.676736	0.687058	0.698179	0.711129	0.726915	0.746406	0.769456	0.795682	0.823492	0.851106	0.87672	0.8989	0.917103	0.93128	0.941892	0.949708	0.955826	0.960899	0.965472	0.969335	0.972247	0.974601	0.976897	0.979061	0.980685	0.981169	0.979528	0.974392	0.964086	0.947347	0.922658	0.889809	0.849089	0.800799	0.744839	0.681687	0.611684	0.535467	0.45371	0.367035	0.276624
						-52.5	0.646637	0.663259	0.678923	0.693887	0.709368	0.726525	0.746505	0.770127	0.797206	0.827245	0.858509	0.889166	0.917345	0.941533	0.961273	0.976624	0.988145	0.996629	1.00319	1.00844	1.01291	1.01622	1.01805	1.01872	1.01861	1.01771	1.01574	1.01217	1.0062	0.996551	0.981582	0.960023	0.930275	0.891969	0.845255	0.790374	0.727166	0.656153	0.577683	0.492484	0.401409	0.305248	0.205263
						-57.5	0.576486	0.597136	0.616656	0.635248	0.654191	0.674755	0.698218	0.725334	0.75587	0.789199	0.823484	0.856877	0.887485	0.913741	0.935308	0.952349	0.965487	0.975488	0.98339	0.989695	0.994824	0.998275	0.999634	0.999141	0.997151	0.993714	0.988725	0.981742	0.972113	0.958666	0.939782	0.914202	0.880294	0.837564	0.786057	0.725992	0.657193	0.580199	0.495342	0.403368	0.305247	0.201879	0.0945586
						-62.5	0.461966	0.485172	0.50719	0.528167	0.549411	0.572279	0.598173	0.627789	0.660871	0.696677	0.733318	0.768981	0.801794	0.830163	0.853874	0.873176	0.888699	0.901138	0.911367	0.919707	0.92644	0.93093	0.932701	0.931946	0.929007	0.924044	0.917133	0.907886	0.895791	0.879745	0.85815	0.829789	0.793053	0.747387	0.692788	0.629511	0.557404	0.477004	0.388586	0.292826	0.190738	0.0832411	-0.0283836
						-67.5	0.315609	0.339599	0.362408	0.38413	0.406072	0.429652	0.456374	0.486878	0.520914	0.557653	0.595205	0.631838	0.665768	0.695423	0.72072	0.741984	0.759808	0.774778	0.787541	0.798194	0.806853	0.81278	0.815467	0.815095	0.812021	0.806501	0.798764	0.788413	0.775018	0.757494	0.734254	0.704169	0.665728	0.618422	0.562284	0.497675	0.424515	0.343315	0.25425	0.157841	0.0550607	-0.0532452	-0.165854
						-72.5	0.154199	0.176974	0.198641	0.219214	0.239938	0.262239	0.287677	0.316832	0.349487	0.384773	0.420871	0.456194	0.489124	0.518178	0.543419	0.565239	0.584166	0.600654	0.615083	0.627324	0.637318	0.644271	0.647681	0.647753	0.644875	0.639379	0.631589	0.621027	0.60728	0.589232	0.565301	0.534479	0.495423	0.447784	0.391722	0.327762	0.255937	0.176723	0.0901587	-0.00344804	-0.103247	-0.208556	-0.318255
						-77.5	0.004371	0.0241334	0.0428857	0.0605298	0.0781803	0.0972217	0.119211	0.144678	0.173463	0.204715	0.236752	0.2682	0.297692	0.323904	0.347061	0.367611	0.385995	0.40252	0.417279	0.429913	0.440202	0.447353	0.45092	0.451155	0.448507	0.443362	0.436087	0.426067	0.412838	0.395218	0.371636	0.341222	0.30285	0.256401	0.202209	0.140989	0.0729136	-0.00160058	-0.0826509	-0.170168	-0.263464	-0.362058	-0.464962
						-82.5	-0.107046	-0.0922167	-0.0783675	-0.0657232	-0.0533435	-0.0399311	-0.0239767	-0.00499695	0.0169342	0.0410425	0.065842	0.0902194	0.113128	0.133476	0.151648	0.168144	0.183297	0.197261	0.209846	0.22049	0.228843	0.234176	0.236153	0.235113	0.231596	0.226029	0.218763	0.209008	0.196203	0.179069	0.156048	0.126418	0.0892898	0.0448182	-0.00646471	-0.0636558	-0.126448	-0.194493	-0.268013	-0.347159	-0.431416	-0.520524	-0.613634
						-87.5	-0.170557	-0.16132	-0.153079	-0.146206	-0.139987	-0.133242	-0.124552	-0.11347	-0.0999614	-0.0846876	-0.0689086	-0.0534664	-0.0390502	-0.0264754	-0.0152034	-0.00469249	0.00528044	0.0147372	0.0232227	0.0300001	0.0346169	0.0364469	0.0352919	0.0316112	0.0260514	0.0190779	0.010976	0.00077808	-0.0122151	-0.0293887	-0.052294	-0.081515	-0.117691	-0.160389	-0.208862	-0.262023	-0.319442	-0.380834	-0.446527	-0.516845	-0.591436	-0.670239	-0.752541
						-92.5	-0.172995	-0.168737	-0.165536	-0.163924	-0.163446	-0.163066	-0.161488	-0.158296	-0.153349	-0.14716	-0.140751	-0.134695	-0.129307	-0.125094	-0.121378	-0.117593	-0.113627	-0.109583	-0.106162	-0.104251	-0.104388	-0.107072	-0.112349	-0.119619	-0.128114	-0.137343	-0.147122	-0.158583	-0.172581	-0.190602	-0.214184	-0.243779	-0.279775	-0.321461	-0.367886	-0.417802	-0.470678	-0.526287	-0.585025	-0.647339	-0.713009	-0.782132	-0.854104
						-97.5	-0.133758	-0.133605	-0.134635	-0.137549	-0.142162	-0.147593	-0.15267	-0.156998	-0.160305	-0.162926	-0.165644	-0.168772	-0.172266	-0.176324	-0.180157	-0.183194	-0.185434	-0.187083	-0.189061	-0.192369	-0.197608	-0.205142	-0.214879	-0.226076	-0.237856	-0.249723	-0.261619	-0.274812	-0.290294	-0.309612	-0.33426	-0.364547	-0.400615	-0.441495	-0.48606	-0.53296	-0.581627	-0.631896	-0.684215	-0.739095	-0.796409	-0.856345	-0.918373
						-102.5	-0.0457056	-0.0481265	-0.0519673	-0.0581019	-0.066629	-0.0768084	-0.0875885	-0.0985666	-0.109321	-0.119984	-0.131092	-0.142713	-0.154472	-0.166265	-0.177225	-0.186804	-0.19511	-0.202445	-0.209921	-0.21862	-0.229188	-0.241854	-0.256403	-0.271965	-0.287567	-0.302737	-0.317567	-0.333426	-0.351417	-0.373105	-0.399897	-0.431945	-0.469148	-0.510306	-0.55416	-0.599313	-0.64522	-0.691792	-0.739507	-0.788876	-0.839806	-0.892501	-0.946446
						-107.5	0.0922031	0.0890974	0.0842119	0.0765048	0.0655967	0.0520971	0.0369655	0.0206389	0.00371845	-0.0137	-0.0318906	-0.0506872	-0.069407	-0.0876628	-0.104558	-0.119592	-0.132999	-0.145175	-0.157414	-0.170857	-0.186176	-0.203478	-0.222451	-0.242108	-0.261408	-0.279921	-0.297907	-0.316796	-0.337781	-0.362411	-0.39197	-0.426456	-0.465542	-0.507839	-0.551996	-0.596614	-0.641217	-0.685789	-0.730811	-0.776737	-0.823457	-0.871128	-0.919219
						-112.5	0.268464	0.266931	0.263137	0.255883	0.244523	0.229552	0.211865	0.191972	0.170676	0.14833	0.124932	0.100867	0.0770734	0.0541856	0.0330658	0.0141258	-0.0030122	-0.0188386	-0.0347979	-0.0520462	-0.0712569	-0.0924179	-0.115135	-0.138335	-0.160941	-0.182605	-0.203767	-0.225882	-0.250205	-0.278216	-0.311043	-0.348521	-0.390122	-0.43432	-0.479726	-0.525	-0.569792	-0.614168	-0.658595	-0.703404	-0.748405	-0.793624	-0.838463
						-117.5	0.485443	0.488033	0.487784	0.483367	0.473899	0.45978	0.441858	0.420735	0.397418	0.372526	0.34634	0.319441	0.29297	0.267763	0.244591	0.223734	0.204652	0.186749	0.168464	0.148659	0.126703	0.102731	0.0772177	0.0513043	0.0260825	0.00179712	-0.0221896	-0.047334	-0.0749217	-0.10634	-0.142534	-0.183194	-0.227621	-0.274205	-0.321566	-0.368478	-0.414752	-0.460542	-0.506278	-0.55211	-0.597723	-0.642963	-0.687126
						-122.5	0.730798	0.739684	0.745092	0.745585	0.740088	0.728923	0.71291	0.692745	0.669638	0.644472	0.61781	0.590404	0.563547	0.538219	0.515047	0.494157	0.474825	0.45634	0.437052	0.415877	0.392254	0.366451	0.339026	0.311187	0.284035	0.257719	0.231417	0.203693	0.173256	0.138827	0.099632	0.0560936	0.00901178	-0.0399861	-0.0895752	-0.138693	-0.187342	-0.23575	-0.284288	-0.332879	-0.38104	-0.428392	-0.474106
						-127.5	0.993554	1.01	1.02231	1.02898	1.02877	1.02193	1.00924	0.991521	0.970135	0.946236	0.920674	0.894361	0.868691	0.844745	0.822968	0.803298	0.784809	0.766646	0.747083	0.7251	0.700238	0.6729	0.643764	0.614122	0.585125	0.556868	0.528396	0.498328	0.465401	0.428432	0.386794	0.340936	0.291673	0.240553	0.18878	0.137204	0.0856243	0.0337598	-0.0186596	-0.0712781	-0.123403	-0.174402	-0.223311
						-132.5	1.28331	1.30903	1.32998	1.34456	1.35143	1.35079	1.34339	1.33013	1.31251	1.29194	1.26954	1.24635	1.22383	1.20311	1.18443	1.16751	1.1512	1.13446	1.1155	1.09335	1.06764	1.03893	1.00805	0.976388	0.945222	0.914662	0.883711	0.851097	0.815627	0.776209	0.732307	0.684315	0.632947	0.579556	0.525154	0.47033	0.414692	0.35794	0.299953	0.241402	0.18323	0.12634	0.0718345
						-137.5	1.58307	1.61894	1.64943	1.67295	1.6881	1.69501	1.69439	1.6872	1.67502	1.65946	1.64189	1.62343	1.60556	1.58942	1.57501	1.56183	1.5485	1.53377	1.51577	1.49356	1.46692	1.43652	1.40338	1.36907	1.33503	1.30145	1.26741	1.23178	1.19347	1.15146	1.10524	1.05506	1.00145	0.945461	0.887855	0.828938	0.768158	0.705241	0.640244	0.574165	0.508216	0.443556	0.381418
						-142.5	1.84921	1.89504	1.93509	1.96778	1.99169	2.00692	2.01409	2.0142	2.00883	1.99974	1.98847	1.9762	1.96436	1.95403	1.94501	1.93655	1.92705	1.91508	1.89871	1.87703	1.84991	1.81819	1.78307	1.74632	1.70954	1.67312	1.63626	1.59802	1.55745	1.51357	1.46584	1.4143	1.35923	1.30128	1.24098	1.17833	1.11267	1.04377	0.97189	0.898307	0.824474	0.751769	0.681527
						-147.5	2.04541	2.09976	2.14815	2.18904	2.22107	2.24429	2.25921	2.26683	2.26869	2.26661	2.26225	2.2568	2.25161	2.24766	2.24456	2.24138	2.23633	2.22779	2.2138	2.19348	2.16678	2.13465	2.09849	2.06022	2.02164	1.98333	1.94468	1.90497	1.86341	1.81903	1.77122	1.71981	1.66475	1.6063	1.54469	1.47967	1.41052	1.33707	1.25976	1.18008	1.09969	1.02012	0.942775
						-152.5	2.14925	2.20923	2.26324	2.30983	2.34771	2.3769	2.39783	2.41146	2.41926	2.42307	2.42463	2.42508	2.42566	2.42722	2.42927	2.43067	2.42957	2.42419	2.4126	2.39393	2.36821	2.33645	2.3002	2.26147	2.22223	2.18321	2.14408	2.10429	2.06325	2.01999	1.97382	1.92435	1.87124	1.81432	1.75358	1.68852	1.61839	1.5431	1.4632	1.3803	1.29616	1.2124	1.13047
						-157.5	2.13983	2.20217	2.25874	2.30822	2.34943	2.38237	2.40736	2.42534	2.43764	2.44603	2.45226	2.45739	2.46249	2.46832	2.47429	2.47921	2.4812	2.47847	2.46912	2.45235	2.42825	2.39785	2.36274	2.32501	2.28666	2.24857	2.21066	2.17255	2.13379	2.09344	2.05073	2.00511	1.95591	1.90264	1.84508	1.78255	1.71433	1.64034	1.56121	1.47857	1.39422	1.30977	1.2267
						-162.5	2.02079	2.08297	2.13982	2.19017	2.233	2.26827	2.29618	2.31757	2.33357	2.34583	2.35601	2.36502	2.3738	2.383	2.39205	2.39975	2.40434	2.40405	2.39712	2.3828	2.36122	2.33336	2.30084	2.26569	2.22991	2.19446	2.15947	2.12471	2.08986	2.05401	2.01629	1.97606	1.9324	1.88456	1.8322	1.77453	1.71089	1.64122	1.56618	1.48729	1.40632	1.3248	1.24415
						-167.5	1.81466	1.8739	1.92844	1.9773	2.01961	2.0553	2.08442	2.10767	2.12595	2.14066	2.15331	2.16467	2.17551	2.1864	2.19683	2.20574	2.21151	2.21255	2.20724	2.19493	2.17578	2.15068	2.12122	2.0893	2.05688	2.02491	1.99374	1.9632	1.93309	1.90251	1.87057	1.83657	1.79943	1.75824	1.7126	1.66172	1.60498	1.54231	1.47432	1.40239	1.32814	1.25298	1.17824
						-172.5	1.55751	1.61132	1.66121	1.70642	1.74621	1.7805	1.80916	1.83274	1.85182	1.86754	1.88119	1.89335	1.90463	1.91556	1.9258	1.93442	1.94009	1.94142	1.93697	1.92618	1.90923	1.88688	1.86064	1.83225	1.80355	1.77551	1.74857	1.72265	1.6976	1.67258	1.64668	1.61919	1.58895	1.55498	1.51692	1.47396	1.4256	1.37171	1.31279	1.25001	1.18483	1.11846	1.05213
						-177.5	1.28388	1.33034	1.37374	1.41352	1.44909	1.48031	1.50689	1.52917	1.54746	1.56254	1.5755	1.58673	1.59674	1.60607	1.61456	1.62154	1.62593	1.62663	1.62236	1.61262	1.59754	1.57774	1.5546	1.52967	1.50466	1.48052	1.4578	1.43642	1.41632	1.39667	1.37658	1.35538	1.33185	1.30506	1.27472	1.24011	1.2008	1.15659	1.10787	1.05554	1.00084	0.944766	0.888403
	LFP best phase, red trace in Fig 3B						1.3566	1.36667	1.37681	1.38701	1.39728	1.40759	1.41795	1.42834	1.43876	1.4492	1.45965	1.4701	1.48054	1.49096	1.50135	1.51169	1.52198	1.53219	1.54233	1.55237	1.56231	1.57212	1.5818	1.59132	1.60069	1.60988	1.61888	1.62767	1.63625	1.6446	1.6527	1.66054	1.66812	1.6754	1.68239	1.68906	1.6954	1.70139	1.70702	1.71227	1.71713	1.72158	1.72559
	average LFP across phases, black dashed line in Fig. 3B						-0.385395	-0.374098	-0.362794	-0.351488	-0.340186	-0.328892	-0.317611	-0.306348	-0.295108	-0.283894	-0.272711	-0.261563	-0.250455	-0.239389	-0.228372	-0.217405	-0.206495	-0.195644	-0.184858	-0.17414	-0.163496	-0.152928	-0.142441	-0.13204	-0.121727	-0.111506	-0.101382	-0.0913557	-0.0814318	-0.071613	-0.0619021	-0.0523019	-0.0428151	-0.0334445	-0.0241929	-0.015063	-0.0060578	0.00281967	0.0115664	0.0201792	0.0286549	0.0369903	0.0451819
Figure 3B
					Phase Bins	177.5	-1.10845	-1.15381	-1.19845	-1.24235	-1.28551	-1.32789	-1.36949	-1.41028	-1.45026	-1.48941	-1.52771	-1.56515	-1.60171	-1.63739	-1.67217	-1.70604	-1.73899	-1.77101	-1.80208	-1.83221	-1.86138	-1.88958	-1.9168	-1.94304	-1.96829	-1.99254	-2.01579	-2.03801	-2.05921	-2.07938	-2.09851	-2.1166	-2.13362	-2.14959	-2.1645	-2.17833	-2.19108	-2.20275	-2.21334	-2.22285	-2.23126	-2.23857	-2.24479
						172.5	-1.00822	-1.04961	-1.09033	-1.13038	-1.16974	-1.20839	-1.24632	-1.28352	-1.31997	-1.35566	-1.39058	-1.42471	-1.45804	-1.49057	-1.52227	-1.55314	-1.58317	-1.61236	-1.64068	-1.66814	-1.69472	-1.72042	-1.74523	-1.76914	-1.79214	-1.81423	-1.8354	-1.85563	-1.87493	-1.89328	-1.91068	-1.92711	-1.94258	-1.95708	-1.97059	-1.98312	-1.99465	-2.00519	-2.01473	-2.02327	-2.0308	-2.03732	-2.04283
						167.5	-0.898106	-0.935141	-0.971578	-1.0074	-1.0426	-1.07716	-1.11107	-1.14432	-1.17689	-1.20878	-1.23997	-1.27045	-1.30021	-1.32925	-1.35755	-1.3851	-1.4119	-1.43794	-1.4632	-1.48769	-1.51138	-1.53429	-1.55639	-1.57768	-1.59816	-1.61781	-1.63663	-1.65462	-1.67175	-1.68803	-1.70345	-1.718	-1.73168	-1.74447	-1.75638	-1.76739	-1.77751	-1.78672	-1.79503	-1.80242	-1.8089	-1.81446	-1.81911
						162.5	-0.777424	-0.809754	-0.841552	-0.872806	-0.903506	-0.933641	-0.963201	-0.992175	-1.02055	-1.04833	-1.07549	-1.10202	-1.12793	-1.15319	-1.1778	-1.20176	-1.22506	-1.24768	-1.26962	-1.29088	-1.31144	-1.33131	-1.35047	-1.36892	-1.38664	-1.40364	-1.41991	-1.43543	-1.45021	-1.46423	-1.47748	-1.48997	-1.50168	-1.51262	-1.52276	-1.53211	-1.54067	-1.54842	-1.55537	-1.56151	-1.56683	-1.57133	-1.57502
						157.5	-0.647581	-0.674902	-0.701766	-0.728163	-0.754086	-0.779526	-0.804473	-0.828921	-0.85286	-0.876284	-0.899184	-0.921553	-0.943383	-0.964669	-0.985402	-1.00558	-1.02519	-1.04422	-1.06268	-1.08056	-1.09785	-1.11454	-1.13063	-1.14611	-1.16098	-1.17522	-1.18884	-1.20182	-1.21416	-1.22585	-1.23688	-1.24726	-1.25697	-1.26601	-1.27437	-1.28205	-1.28905	-1.29535	-1.30095	-1.30586	-1.31006	-1.31356	-1.31634
						152.5	-0.5187	-0.540822	-0.562566	-0.583925	-0.604893	-0.625463	-0.645628	-0.665383	-0.684721	-0.703635	-0.72212	-0.74017	-0.757779	-0.774942	-0.791653	-0.807906	-0.823697	-0.83902	-0.853869	-0.86824	-0.882126	-0.895523	-0.908425	-0.920827	-0.932721	-0.944102	-0.954965	-0.965303	-0.975111	-0.984382	-0.99311	-1.00129	-1.00892	-1.01599	-1.02249	-1.02843	-1.03379	-1.03858	-1.04279	-1.04641	-1.04944	-1.05188	-1.05373
						147.5	-0.398587	-0.41518	-0.431481	-0.447485	-0.463188	-0.478584	-0.493669	-0.508438	-0.522888	-0.537013	-0.550808	-0.56427	-0.577395	-0.590177	-0.602613	-0.614698	-0.626428	-0.637798	-0.648805	-0.659443	-0.669709	-0.679596	-0.689101	-0.698218	-0.706942	-0.715268	-0.723189	-0.730701	-0.737799	-0.744476	-0.750729	-0.756552	-0.761939	-0.766887	-0.77139	-0.775445	-0.779046	-0.782191	-0.784875	-0.787095	-0.788847	-0.790129	-0.790937
						142.5	-0.288848	-0.299679	-0.31031	-0.320737	-0.330958	-0.340969	-0.350767	-0.36035	-0.369716	-0.37886	-0.38778	-0.396473	-0.404937	-0.413167	-0.421161	-0.428916	-0.436428	-0.443693	-0.450709	-0.457472	-0.463976	-0.47022	-0.476197	-0.481904	-0.487337	-0.492489	-0.497358	-0.501937	-0.506222	-0.510209	-0.513892	-0.517268	-0.520332	-0.52308	-0.525507	-0.527609	-0.529383	-0.530825	-0.531931	-0.532698	-0.533123	-0.533204	-0.532937
						137.5	-0.199202	-0.204105	-0.208903	-0.213593	-0.218175	-0.222648	-0.227009	-0.23126	-0.235397	-0.239419	-0.243325	-0.247113	-0.250782	-0.254329	-0.257753	-0.26105	-0.264219	-0.267257	-0.270161	-0.272928	-0.275555	-0.278038	-0.280374	-0.282559	-0.284589	-0.28646	-0.288167	-0.289707	-0.291075	-0.292267	-0.293279	-0.294107	-0.294747	-0.295195	-0.295448	-0.295501	-0.295351	-0.294995	-0.29443	-0.293652	-0.292658	-0.291446	-0.290013
						132.5	-0.127912	-0.126926	-0.125929	-0.124923	-0.123907	-0.122884	-0.121852	-0.120813	-0.119767	-0.118712	-0.11765	-0.11658	-0.115501	-0.114411	-0.113311	-0.112198	-0.11107	-0.109927	-0.108766	-0.107584	-0.106378	-0.105147	-0.103886	-0.102594	-0.101265	-0.099897	-0.098486	-0.0970282	-0.0955199	-0.0939575	-0.0923374	-0.0906559	-0.0889094	-0.0870945	-0.0852075	-0.083245	-0.081204	-0.0790811	-0.0768732	-0.0745776	-0.0721914	-0.0697119	-0.0671362
						127.5	0.0135149	0.0251775	0.0366748	0.0480029	0.0591581	0.070137	0.0809363	0.0915533	0.101986	0.112231	0.122288	0.132154	0.141828	0.15131	0.160599	0.169695	0.178597	0.187307	0.195825	0.204154	0.212293	0.220245	0.228012	0.235597	0.243001	0.250228	0.257281	0.264161	0.270873	0.277418	0.2838	0.290022	0.296087	0.301998	0.307757	0.313369	0.318835	0.324159	0.329344	0.334391	0.339305	0.344088	0.348742
						122.5	-0.0318676	-0.0127397	0.00611514	0.0246912	0.0429828	0.0609844	0.0786913	0.0960991	0.113204	0.130002	0.14649	0.162666	0.178527	0.19407	0.209296	0.224202	0.238788	0.253055	0.267001	0.280629	0.293938	0.30693	0.319607	0.33197	0.344021	0.355763	0.367199	0.37833	0.389159	0.399689	0.409923	0.419863	0.429513	0.438875	0.447952	0.456748	0.465265	0.473507	0.481475	0.489174	0.496606	0.503774	0.510681
						117.5	-0.0911674	-0.063919	-0.0370611	-0.0106018	0.0154508	0.0410894	0.0663071	0.0910978	0.115456	0.139376	0.162854	0.185885	0.208466	0.230595	0.252267	0.273482	0.294238	0.314534	0.33437	0.353746	0.372661	0.391117	0.409115	0.426656	0.443741	0.460373	0.476554	0.492286	0.507571	0.522411	0.53681	0.550771	0.564295	0.577385	0.590046	0.60228	0.61409	0.625479	0.636451	0.647008	0.657153	0.66689	0.676223
						112.5	-0.15981	-0.124042	-0.0887872	-0.0540566	-0.0198606	0.0137911	0.0468894	0.0794265	0.111395	0.142787	0.173597	0.20382	0.23345	0.262484	0.290918	0.318748	0.345972	0.372589	0.398598	0.423997	0.448787	0.472967	0.496539	0.519502	0.541858	0.563609	0.584757	0.605303	0.625249	0.644599	0.663354	0.681516	0.69909	0.716078	0.732482	0.748307	0.763555	0.77823	0.792335	0.805873	0.818848	0.831264	0.843124
						107.5	-0.238504	-0.193998	-0.15013	-0.106914	-0.0643639	-0.0224912	0.0186927	0.0591775	0.0989537	0.138013	0.176346	0.213947	0.250809	0.286927	0.322296	0.356911	0.390769	0.423868	0.456206	0.487781	0.518592	0.548639	0.577921	0.60644	0.634195	0.661189	0.687422	0.712896	0.737613	0.761576	0.784787	0.807248	0.828963	0.849933	0.870163	0.889657	0.908416	0.926446	0.943748	0.960329	0.97619	0.991337	1.00577
						102.5	-0.32406	-0.270828	-0.21836	-0.166672	-0.115781	-0.0657011	-0.0164465	0.0319705	0.0795381	0.126245	0.172083	0.217042	0.261114	0.304292	0.346571	0.387944	0.428407	0.467958	0.506592	0.544308	0.581104	0.616979	0.651933	0.685965	0.719075	0.751265	0.782536	0.812889	0.842326	0.870849	0.898461	0.925164	0.950961	0.975854	0.999849	1.02295	1.04515	1.06647	1.08691	1.10646	1.12514	1.14295	1.15989
						97.5	-0.415229	-0.353435	-0.292524	-0.232517	-0.173433	-0.11529	-0.0581028	-0.00188759	0.053342	0.107573	0.160793	0.212992	0.264161	0.31429	0.363372	0.4114	0.458369	0.504274	0.549111	0.592877	0.63557	0.677187	0.717728	0.757193	0.79558	0.83289	0.869125	0.904286	0.938373	0.971389	1.00334	1.03422	1.06404	1.09279	1.12049	1.14714	1.17274	1.1973	1.22081	1.24329	1.26474	1.28517	1.30458
						92.5	-0.508258	-0.438214	-0.369167	-0.30114	-0.234155	-0.168232	-0.103391	-0.0396491	0.0229771	0.084472	0.144822	0.204014	0.262036	0.318879	0.374532	0.428988	0.482239	0.534279	0.585105	0.63471	0.683093	0.73025	0.776179	0.82088	0.864351	0.906592	0.947604	0.987388	1.02594	1.06328	1.09938	1.13427	1.16794	1.20039	1.23163	1.26167	1.2905	1.31813	1.34457	1.36982	1.39389	1.41678	1.4385
						87.5	-0.600355	-0.522575	-0.445893	-0.370335	-0.295926	-0.222689	-0.150648	-0.0798215	-0.0102298	0.0581094	0.12518	0.190966	0.255455	0.318634	0.380492	0.441018	0.500204	0.558043	0.614529	0.669655	0.723418	0.775814	0.826839	0.876493	0.924773	0.971679	1.01721	1.06137	1.10415	1.14556	1.1856	1.22427	1.26158	1.29752	1.33211	1.36534	1.39722	1.42775	1.45694	1.4848	1.51133	1.53654	1.56043
						82.5	-0.681853	-0.596912	-0.513158	-0.430621	-0.349329	-0.269309	-0.190587	-0.113185	-0.0371262	0.037569	0.110882	0.182795	0.253291	0.322357	0.389979	0.456145	0.520844	0.584067	0.645808	0.706057	0.764811	0.822063	0.877811	0.932051	0.98478	1.036	1.0857	1.13389	1.18057	1.22573	1.26938	1.31152	1.35215	1.39128	1.4289	1.46503	1.49966	1.53281	1.56447	1.59466	1.62338	1.65064	1.67644
						77.5	-0.748094	-0.656856	-0.566881	-0.478201	-0.390848	-0.304854	-0.220245	-0.137048	-0.0552881	0.0250111	0.103828	0.181143	0.256937	0.331193	0.403896	0.475031	0.544586	0.612551	0.678916	0.743671	0.80681	0.868327	0.928217	0.986474	1.0431	1.09808	1.15142	1.20312	1.25318	1.3016	1.34837	1.3935	1.43699	1.47885	1.51907	1.55766	1.59463	1.62997	1.66371	1.69583	1.72636	1.75529	1.78265
						72.5	-0.795893	-0.699181	-0.603791	-0.509759	-0.41712	-0.325908	-0.236153	-0.147886	-0.0611334	0.0240778	0.107724	0.189781	0.27023	0.349049	0.426222	0.501732	0.575564	0.647706	0.718147	0.786875	0.853881	0.919159	0.982701	1.0445	1.10456	1.16286	1.21941	1.2742	1.32724	1.37852	1.42803	1.47579	1.52179	1.56603	1.60852	1.64926	1.68826	1.72551	1.76103	1.79483	1.82691	1.85727	1.88594
						67.5	-0.817086	-0.715897	-0.616073	-0.517654	-0.420678	-0.325182	-0.231198	-0.138761	-0.047899	0.0413578	0.128983	0.21495	0.299237	0.381821	0.462682	0.541801	0.619162	0.69475	0.768551	0.840553	0.910746	0.979119	1.04566	1.11038	1.17324	1.23427	1.29344	1.35075	1.40621	1.45981	1.51154	1.56142	1.60943	1.65558	1.69987	1.74231	1.78289	1.82164	1.85854	1.89361	1.92685	1.95828	1.9879
						62.5	-0.816081	-0.711393	-0.608104	-0.506254	-0.405886	-0.307038	-0.209746	-0.114045	-0.0199677	0.0724541	0.163191	0.252216	0.339503	0.425028	0.508768	0.590702	0.670812	0.749082	0.825495	0.900037	0.972696	1.04346	1.11232	1.17927	1.2443	1.3074	1.36856	1.42779	1.48507	1.54041	1.5938	1.64523	1.69472	1.74226	1.78785	1.83149	1.87319	1.91295	1.95079	1.9867	2.02069	2.05278	2.08297
						57.5	-0.789519	-0.68257	-0.577037	-0.472964	-0.370394	-0.269367	-0.169922	-0.0720949	0.0240787	0.118566	0.211335	0.302357	0.391604	0.47905	0.56467	0.648442	0.730345	0.810361	0.888473	0.964664	1.03892	1.11123	1.18158	1.24996	1.31637	1.38078	1.4432	1.50362	1.56204	1.61844	1.67283	1.7252	1.77556	1.8239	1.87022	1.91452	1.95682	1.9971	2.03539	2.07168	2.10599	2.13832	2.16869
						52.5	-0.732042	-0.624116	-0.517609	-0.412568	-0.309036	-0.207054	-0.106663	-0.00789961	0.0891992	0.184599	0.278267	0.370173	0.460287	0.548581	0.635031	0.719611	0.802301	0.883079	0.961927	1.03883	1.11377	1.18673	1.2577	1.32667	1.39362	1.45856	1.52146	1.58232	1.64114	1.69791	1.75262	1.80527	1.85586	1.90439	1.95086	1.99526	2.03761	2.07791	2.11616	2.15236	2.18654	2.21868	2.24882
						47.5	-0.642762	-0.535313	-0.42927	-0.32468	-0.221585	-0.120028	-0.0200498	0.0783124	0.175022	0.270042	0.363342	0.454888	0.544651	0.632603	0.718716	0.802966	0.88533	0.965786	1.04431	1.1209	1.19552	1.26816	1.33881	1.40745	1.47408	1.53868	1.60124	1.66175	1.72021	1.77661	1.83094	1.88319	1.93337	1.98148	2.0275	2.07145	2.11333	2.15314	2.19087	2.22655	2.26017	2.29175	2.32129
						42.5	-0.52008	-0.414504	-0.310307	-0.207534	-0.106228	-0.00642909	0.0918219	0.188488	0.283531	0.376919	0.468616	0.558592	0.646817	0.733261	0.817898	0.900703	0.981651	1.06072	1.13789	1.21315	1.28647	1.35783	1.42723	1.49465	1.56008	1.62349	1.68489	1.74427	1.8016	1.8569	1.91014	1.96133	2.01045	2.05751	2.10251	2.14544	2.18631	2.22512	2.26187	2.29657	2.32922	2.35983	2.38841
						37.5	-0.362542	-0.260196	-0.159188	-0.0595624	0.0386408	0.135381	0.230621	0.324323	0.416452	0.506975	0.595859	0.683073	0.768588	0.852375	0.934409	1.01466	1.09311	1.16974	1.24452	1.31743	1.38846	1.45759	1.52481	1.59009	1.65343	1.7148	1.77421	1.83164	1.88708	1.94051	1.99194	2.04135	2.08875	2.13412	2.17747	2.21879	2.25808	2.29534	2.33059	2.36381	2.39502	2.42422	2.45141
						32.5	-0.177186	-0.0796011	0.016704	0.111689	0.205315	0.297544	0.388341	0.477671	0.565501	0.651799	0.736534	0.819677	0.901199	0.981073	1.05927	1.13578	1.21056	1.2836	1.35487	1.42436	1.49205	1.55792	1.62196	1.68415	1.74447	1.80291	1.85946	1.91411	1.96684	2.01765	2.06653	2.11347	2.15846	2.20151	2.2426	2.28173	2.31891	2.35412	2.38738	2.41869	2.44804	2.47544	2.5009
						27.5	0.0313661	0.122843	0.213116	0.302148	0.389904	0.476349	0.561451	0.645176	0.727495	0.808378	0.887796	0.965721	1.04213	1.11699	1.19028	1.26198	1.33207	1.40052	1.46731	1.53243	1.59585	1.65756	1.71755	1.77579	1.83227	1.88698	1.93991	1.99104	2.04036	2.08786	2.13353	2.17736	2.21935	2.25949	2.29778	2.3342	2.36876	2.40146	2.4323	2.46127	2.48837	2.51362	2.537
						22.5	0.246643	0.331055	0.414354	0.496507	0.577482	0.657247	0.735772	0.81303	0.888991	0.963628	1.03692	1.10883	1.17934	1.24843	1.31607	1.38225	1.44693	1.51011	1.57175	1.63185	1.69038	1.74732	1.80267	1.8564	1.9085	1.95896	2.00776	2.05488	2.10033	2.14408	2.18612	2.22645	2.26506	2.30195	2.33709	2.3705	2.40216	2.43207	2.46023	2.48664	2.5113	2.5342	2.55535
						17.5	0.462138	0.538783	0.614423	0.689027	0.762568	0.835018	0.906349	0.976536	1.04555	1.11338	1.17999	1.24535	1.30946	1.37228	1.43379	1.49397	1.55281	1.61028	1.66636	1.72105	1.7743	1.82613	1.87649	1.92539	1.9728	2.01872	2.06312	2.10599	2.14732	2.1871	2.22532	2.26197	2.29703	2.33051	2.36239	2.39266	2.42133	2.44838	2.47381	2.49761	2.51979	2.54033	2.55925
						12.5	0.674761	0.742845	0.810045	0.876336	0.941691	1.00609	1.0695	1.13191	1.19328	1.25361	1.31287	1.37104	1.42809	1.48401	1.53877	1.59237	1.64477	1.69597	1.74594	1.79466	1.84213	1.88831	1.9332	1.97678	2.01904	2.05995	2.09952	2.13771	2.17453	2.20995	2.24397	2.27657	2.30775	2.33749	2.36579	2.39264	2.41803	2.44195	2.4644	2.48537	2.50486	2.52286	2.53936
						7.5	0.870005	0.929154	0.987548	1.04517	1.10199	1.15799	1.21315	1.26746	1.32088	1.37341	1.42502	1.4757	1.52542	1.57417	1.62193	1.66868	1.71441	1.75909	1.80271	1.84526	1.88671	1.92705	1.96627	2.00434	2.04126	2.07701	2.11157	2.14494	2.17709	2.20802	2.23771	2.26616	2.29334	2.31926	2.34389	2.36724	2.38929	2.41003	2.42946	2.44757	2.46434	2.47978	2.49386
						2.5	1.04693	1.09696	1.14638	1.19517	1.2433	1.29076	1.33753	1.3836	1.42895	1.47355	1.5174	1.56047	1.60276	1.64424	1.68489	1.72471	1.76367	1.80176	1.83895	1.87525	1.91062	1.94506	1.97854	2.01106	2.04259	2.07313	2.10266	2.13116	2.15863	2.18504	2.21039	2.23466	2.25785	2.27994	2.30092	2.32078	2.33951	2.35709	2.37353	2.3888	2.40291	2.41583	2.42757
						-2.5	1.19625	1.23729	1.27787	1.31795	1.35754	1.3966	1.43512	1.4731	1.51051	1.54734	1.58358	1.6192	1.65421	1.68857	1.72228	1.75532	1.78767	1.81932	1.85025	1.88045	1.90991	1.9386	1.96651	1.99363	2.01994	2.04543	2.07008	2.09388	2.11682	2.13888	2.16005	2.18032	2.19967	2.2181	2.23558	2.25212	2.26769	2.28229	2.2959	2.30852	2.32012	2.33071	2.34026
						-7.5	1.30648	1.33896	1.37111	1.40291	1.43436	1.46543	1.49612	1.52642	1.5563	1.58577	1.61479	1.64337	1.67149	1.69913	1.72628	1.75293	1.77905	1.80464	1.82969	1.85416	1.87806	1.90137	1.92407	1.94615	1.96758	1.98837	2.00849	2.02793	2.04667	2.06471	2.08203	2.09861	2.11445	2.12953	2.14384	2.15736	2.17009	2.182	2.1931	2.20335	2.21276	2.2213	2.22897
						-12.5	1.37214	1.39657	1.42081	1.44484	1.46866	1.49226	1.51561	1.53873	1.56158	1.58416	1.60646	1.62847	1.65017	1.67156	1.69261	1.71332	1.73367	1.75365	1.77324	1.79242	1.8112	1.82954	1.84744	1.86488	1.88185	1.89833	1.91431	1.92977	1.9447	1.9591	1.97293	1.9862	1.99888	2.01097	2.02245	2.0333	2.04352	2.05309	2.062	2.07022	2.07775	2.08457	2.09067
						-17.5	1.39056	1.40745	1.42427	1.44103	1.45772	1.47432	1.49083	1.50724	1.52354	1.53972	1.55576	1.57167	1.58742	1.603	1.61841	1.63363	1.64864	1.66344	1.67802	1.69234	1.70641	1.72021	1.73372	1.74694	1.75984	1.77241	1.78464	1.79651	1.80802	1.81914	1.82987	1.84019	1.85008	1.85954	1.86855	1.87709	1.88515	1.89271	1.89976	1.90629	1.91228	1.91771	1.92256
						-22.5	1.3566	1.36667	1.37681	1.38701	1.39728	1.40759	1.41795	1.42834	1.43876	1.4492	1.45965	1.4701	1.48054	1.49096	1.50135	1.51169	1.52198	1.53219	1.54233	1.55237	1.56231	1.57212	1.5818	1.59132	1.60069	1.60988	1.61888	1.62767	1.63625	1.6446	1.6527	1.66054	1.66812	1.6754	1.68239	1.68906	1.6954	1.70139	1.70702	1.71227	1.71713	1.72158	1.72559
						-27.5	1.26743	1.2718	1.27637	1.28112	1.28605	1.29115	1.29642	1.30184	1.30743	1.31315	1.31902	1.32501	1.33112	1.33734	1.34367	1.35007	1.35656	1.36311	1.36971	1.37636	1.38303	1.38971	1.39639	1.40306	1.4097	1.4163	1.42285	1.42934	1.43574	1.44205	1.44825	1.45433	1.46027	1.46607	1.4717	1.47715	1.4824	1.48745	1.49226	1.49683	1.50114	1.50516	1.50889
						-32.5	1.13068	1.13034	1.13029	1.13053	1.13106	1.13187	1.13295	1.13431	1.13594	1.13782	1.13995	1.14233	1.14494	1.14778	1.15084	1.1541	1.15755	1.16119	1.165	1.16897	1.17309	1.17734	1.18171	1.18619	1.19077	1.19543	1.20015	1.20494	1.20976	1.21462	1.21949	1.22436	1.22922	1.23405	1.23884	1.24358	1.24824	1.25281	1.25727	1.26161	1.26581	1.26985	1.27371
						-37.5	0.951928	0.947786	0.94403	0.94066	0.937671	0.93506	0.932822	0.930954	0.929449	0.928302	0.927507	0.927056	0.926942	0.927156	0.927689	0.928531	0.929673	0.931103	0.93281	0.934782	0.937008	0.939473	0.942168	0.945078	0.948191	0.951494	0.954976	0.958622	0.962419	0.966355	0.970417	0.97459	0.97886	0.983213	0.987633	0.992106	0.996614	1.00114	1.00567	1.01019	1.01467	1.01911	1.02347
						-42.5	0.742996	0.73581	0.729091	0.722839	0.71705	0.711721	0.706851	0.702433	0.698466	0.694942	0.691856	0.689202	0.686973	0.685162	0.683759	0.682755	0.682142	0.681909	0.682044	0.682537	0.683376	0.684549	0.686044	0.68785	0.689954	0.692343	0.695006	0.697929	0.701101	0.704508	0.708137	0.711975	0.716008	0.720221	0.7246	0.729129	0.733793	0.738574	0.743457	0.748424	0.753457	0.758538	0.76365
						-47.5	0.511379	0.501912	0.49298	0.484582	0.476717	0.469383	0.462576	0.456294	0.450533	0.445289	0.440555	0.436328	0.432599	0.429363	0.426611	0.424334	0.422525	0.421173	0.420268	0.419798	0.419755	0.420125	0.420897	0.422061	0.423603	0.425513	0.427779	0.430388	0.433328	0.436586	0.440151	0.444009	0.448146	0.452549	0.457202	0.462091	0.467201	0.472514	0.478016	0.483688	0.489514	0.495476	0.501556
						-52.5	0.265239	0.254075	0.243502	0.23352	0.224127	0.215322	0.207103	0.199468	0.192414	0.185935	0.180029	0.174689	0.169911	0.165687	0.16201	0.158873	0.156268	0.154184	0.152614	0.151545	0.150969	0.150874	0.151249	0.152084	0.153367	0.155087	0.157232	0.159791	0.162753	0.166105	0.169835	0.17393	0.178378	0.183164	0.188275	0.193696	0.199413	0.205409	0.211668	0.218175	0.224912	0.231863	0.23901
						-57.5	0.0104093	-0.00196271	-0.0137005	-0.0248039	-0.0352732	-0.0451091	-0.0543131	-0.0628875	-0.0708349	-0.0781586	-0.0848624	-0.0909508	-0.096429	-0.101303	-0.105578	-0.109263	-0.112364	-0.11489	-0.11685	-0.118254	-0.11911	-0.11943	-0.119224	-0.118501	-0.117273	-0.11555	-0.113343	-0.110663	-0.107521	-0.103928	-0.0998965	-0.0954379	-0.0905649	-0.0852904	-0.0796277	-0.0735907	-0.0671937	-0.0604516	-0.0533796	-0.0459933	-0.0383087	-0.0303422	-0.0221103
						-62.5	-0.239216	-0.252678	-0.265471	-0.277594	-0.289047	-0.299829	-0.309943	-0.319389	-0.32817	-0.336287	-0.343745	-0.350548	-0.356698	-0.362202	-0.367065	-0.371294	-0.374894	-0.377874	-0.380243	-0.382007	-0.383177	-0.383762	-0.383771	-0.383215	-0.382102	-0.380443	-0.378249	-0.375528	-0.372292	-0.368551	-0.364316	-0.359599	-0.354412	-0.348765	-0.342673	-0.336147	-0.329202	-0.321852	-0.31411	-0.305991	-0.297512	-0.288686	-0.27953
						-67.5	-0.477112	-0.491658	-0.505506	-0.518655	-0.531102	-0.542848	-0.553894	-0.56424	-0.573887	-0.582838	-0.591095	-0.598661	-0.605539	-0.611733	-0.617249	-0.622092	-0.626267	-0.629781	-0.632641	-0.634856	-0.636433	-0.637381	-0.637708	-0.637424	-0.636538	-0.635058	-0.632994	-0.630356	-0.627152	-0.623394	-0.619091	-0.614253	-0.608893	-0.60302	-0.596646	-0.589784	-0.582446	-0.574645	-0.566394	-0.557708	-0.5486	-0.539086	-0.529179
						-72.5	-0.691823	-0.707459	-0.722375	-0.736568	-0.750038	-0.762783	-0.774803	-0.786098	-0.796668	-0.806516	-0.815642	-0.824048	-0.831737	-0.838713	-0.844979	-0.850539	-0.855399	-0.859564	-0.863041	-0.865835	-0.867955	-0.869407	-0.870201	-0.870343	-0.869843	-0.868708	-0.866947	-0.864569	-0.861582	-0.857996	-0.85382	-0.849062	-0.843735	-0.837847	-0.831409	-0.824433	-0.816931	-0.808913	-0.800393	-0.791383	-0.781896	-0.771947	-0.761549
						-77.5	-0.86839	-0.885499	-0.901869	-0.917497	-0.93238	-0.946517	-0.959906	-0.972547	-0.98444	-0.995584	-1.00598	-1.01563	-1.02454	-1.0327	-1.04012	-1.04681	-1.05276	-1.05798	-1.06248	-1.06627	-1.06934	-1.07171	-1.07338	-1.07436	-1.07466	-1.07428	-1.07324	-1.07153	-1.06918	-1.06618	-1.06254	-1.05828	-1.0534	-1.04791	-1.04182	-1.03515	-1.02789	-1.02007	-1.0117	-1.00278	-0.993327	-0.983357	-0.972882
						-82.5	-1.00461	-1.02375	-1.04212	-1.05974	-1.07658	-1.09266	-1.10796	-1.12249	-1.13625	-1.14923	-1.16144	-1.17287	-1.18353	-1.19341	-1.20252	-1.21085	-1.21842	-1.22523	-1.23128	-1.23657	-1.24111	-1.24491	-1.24797	-1.2503	-1.2519	-1.25278	-1.25295	-1.25242	-1.25119	-1.24927	-1.24667	-1.24339	-1.23945	-1.23485	-1.22959	-1.2237	-1.21718	-1.21004	-1.20229	-1.19393	-1.18499	-1.17548	-1.1654
						-87.5	-1.09838	-1.12013	-1.1411	-1.1613	-1.1807	-1.19932	-1.21715	-1.23418	-1.25041	-1.26584	-1.28047	-1.2943	-1.30732	-1.31954	-1.33095	-1.34157	-1.35138	-1.36039	-1.36861	-1.37603	-1.38267	-1.38852	-1.39359	-1.3979	-1.40143	-1.4042	-1.40622	-1.40749	-1.40801	-1.4078	-1.40685	-1.40519	-1.4028	-1.39971	-1.39592	-1.39143	-1.38626	-1.38041	-1.3739	-1.36673	-1.35892	-1.35047	-1.3414
						-92.5	-1.1596	-1.18446	-1.20852	-1.23178	-1.25424	-1.27588	-1.29671	-1.31671	-1.33589	-1.35424	-1.37176	-1.38845	-1.4043	-1.41931	-1.43348	-1.44682	-1.45931	-1.47097	-1.48179	-1.49178	-1.50094	-1.50927	-1.51678	-1.52347	-1.52935	-1.53442	-1.53868	-1.54215	-1.54483	-1.54671	-1.54782	-1.54815	-1.54771	-1.5465	-1.54455	-1.54184	-1.53839	-1.53421	-1.5293	-1.52368	-1.51736	-1.51034	-1.50263
						-97.5	-1.19713	-1.2256	-1.25325	-1.28007	-1.30606	-1.33121	-1.35552	-1.37897	-1.40157	-1.4233	-1.44416	-1.46416	-1.48328	-1.50152	-1.51889	-1.53537	-1.55097	-1.56569	-1.57953	-1.59249	-1.60457	-1.61577	-1.6261	-1.63557	-1.64416	-1.6519	-1.65878	-1.66481	-1.66999	-1.67432	-1.67782	-1.68048	-1.68232	-1.68333	-1.68353	-1.68291	-1.6815	-1.67929	-1.67629	-1.67251	-1.66797	-1.66266	-1.65661
						-102.5	-1.21873	-1.25102	-1.28247	-1.31308	-1.34282	-1.37169	-1.39969	-1.42681	-1.45303	-1.47836	-1.50279	-1.52631	-1.54891	-1.5706	-1.59137	-1.61121	-1.63013	-1.64812	-1.66518	-1.68131	-1.69652	-1.7108	-1.72416	-1.7366	-1.74812	-1.75872	-1.76842	-1.7772	-1.78509	-1.79207	-1.79815	-1.80335	-1.80765	-1.81107	-1.81362	-1.81529	-1.8161	-1.81605	-1.81515	-1.81341	-1.81083	-1.80743	-1.80321
						-107.5	-1.22723	-1.26364	-1.29919	-1.33386	-1.36764	-1.40052	-1.43249	-1.46355	-1.49368	-1.52288	-1.55113	-1.57844	-1.60479	-1.63018	-1.6546	-1.67805	-1.70053	-1.72203	-1.74255	-1.76209	-1.78065	-1.79823	-1.81484	-1.83046	-1.84512	-1.8588	-1.87151	-1.88325	-1.89403	-1.90385	-1.91271	-1.92061	-1.92756	-1.93357	-1.93863	-1.94276	-1.94595	-1.94822	-1.94957	-1.95	-1.94954	-1.94818	-1.94593
						-112.5	-1.22962	-1.27032	-1.31012	-1.34902	-1.387	-1.42405	-1.46016	-1.49532	-1.52951	-1.56273	-1.59497	-1.62621	-1.65646	-1.6857	-1.71392	-1.74112	-1.7673	-1.79245	-1.81656	-1.83964	-1.86169	-1.8827	-1.90268	-1.92162	-1.93952	-1.9564	-1.97224	-1.98705	-2.00084	-2.0136	-2.02533	-2.03605	-2.04574	-2.05442	-2.06209	-2.06876	-2.07442	-2.07909	-2.08277	-2.08546	-2.08718	-2.08793	-2.08773
						-117.5	-1.22975	-1.27461	-1.31855	-1.36156	-1.40362	-1.44471	-1.48484	-1.52397	-1.56211	-1.59924	-1.63534	-1.6704	-1.70443	-1.7374	-1.76931	-1.80015	-1.82991	-1.85859	-1.88619	-1.91271	-1.93813	-1.96246	-1.9857	-2.00784	-2.02889	-2.04886	-2.06772	-2.0855	-2.10219	-2.11779	-2.13229	-2.14572	-2.15806	-2.16931	-2.17949	-2.1886	-2.19663	-2.2036	-2.20951	-2.21437	-2.21818	-2.22096	-2.2227
						-122.5	-1.23507	-1.28368	-1.33134	-1.37805	-1.42379	-1.46854	-1.51228	-1.55501	-1.5967	-1.63735	-1.67694	-1.71546	-1.75289	-1.78923	-1.82446	-1.85858	-1.89158	-1.92345	-1.95419	-1.98379	-2.01225	-2.03957	-2.06575	-2.09078	-2.11466	-2.13739	-2.15898	-2.17941	-2.1987	-2.21684	-2.23383	-2.24968	-2.26438	-2.27793	-2.29034	-2.30162	-2.31176	-2.32076	-2.32865	-2.33541	-2.34107	-2.34561	-2.34906
						-127.5	-1.24221	-1.29423	-1.34528	-1.39536	-1.44445	-1.49252	-1.53957	-1.58557	-1.6305	-1.67436	-1.71713	-1.75878	-1.79932	-1.83873	-1.87699	-1.91409	-1.95004	-1.98481	-2.01841	-2.05082	-2.08204	-2.11208	-2.14092	-2.16857	-2.19501	-2.22026	-2.24431	-2.26716	-2.2888	-2.30924	-2.32847	-2.3465	-2.36332	-2.37895	-2.39337	-2.40659	-2.41862	-2.42945	-2.4391	-2.44757	-2.45486	-2.46099	-2.46595
						-132.5	-1.25212	-1.30729	-1.36149	-1.41469	-1.46689	-1.51805	-1.56816	-1.6172	-1.66516	-1.71201	-1.75773	-1.80232	-1.84575	-1.88802	-1.92911	-1.969	-2.0077	-2.04518	-2.08145	-2.11649	-2.1503	-2.18288	-2.21422	-2.24431	-2.27316	-2.30076	-2.32712	-2.35222	-2.37606	-2.39865	-2.41998	-2.44005	-2.45886	-2.47641	-2.4927	-2.50774	-2.52152	-2.53406	-2.54534	-2.55539	-2.5642	-2.57178	-2.57814
						-137.5	-1.27504	-1.3326	-1.38917	-1.44475	-1.49931	-1.55282	-1.60527	-1.65664	-1.7069	-1.75604	-1.80403	-1.85087	-1.89654	-1.94101	-1.98428	-2.02633	-2.06716	-2.10674	-2.14508	-2.18217	-2.21799	-2.25254	-2.28583	-2.31783	-2.34856	-2.378	-2.40615	-2.43302	-2.45858	-2.48285	-2.50582	-2.52749	-2.54785	-2.56691	-2.58467	-2.60112	-2.61628	-2.63013	-2.64269	-2.65396	-2.66395	-2.67265	-2.68008
						-142.5	-1.3078	-1.36676	-1.42474	-1.48172	-1.53768	-1.59259	-1.64644	-1.6992	-1.75086	-1.80138	-1.85075	-1.89896	-1.94599	-1.99181	-2.03642	-2.07979	-2.12193	-2.16281	-2.20243	-2.24078	-2.27785	-2.31364	-2.34813	-2.38133	-2.41322	-2.44381	-2.47309	-2.50105	-2.52769	-2.553	-2.57699	-2.59965	-2.62098	-2.64097	-2.65963	-2.67695	-2.69294	-2.7076	-2.72093	-2.73294	-2.74362	-2.75299	-2.76104
						-147.5	-1.34054	-1.4001	-1.4587	-1.5163	-1.57288	-1.62843	-1.68291	-1.7363	-1.78859	-1.83975	-1.88976	-1.9386	-1.98626	-2.03272	-2.07795	-2.12196	-2.16471	-2.20621	-2.24644	-2.2854	-2.32306	-2.35944	-2.39451	-2.42828	-2.46074	-2.49187	-2.52169	-2.55017	-2.57732	-2.60313	-2.6276	-2.65072	-2.67249	-2.69291	-2.71198	-2.72969	-2.74605	-2.76106	-2.77471	-2.78702	-2.79798	-2.8076	-2.81589
						-152.5	-1.36552	-1.42491	-1.48334	-1.54079	-1.59724	-1.65267	-1.70705	-1.76036	-1.81257	-1.86367	-1.91364	-1.96245	-2.0101	-2.05655	-2.10179	-2.14581	-2.1886	-2.23014	-2.27042	-2.30944	-2.34718	-2.38363	-2.41879	-2.45265	-2.48521	-2.51645	-2.54637	-2.57497	-2.60223	-2.62816	-2.65274	-2.67598	-2.69787	-2.71841	-2.73758	-2.7554	-2.77187	-2.78697	-2.80072	-2.81311	-2.82415	-2.83384	-2.84218
						-157.5	-1.3718	-1.43026	-1.4878	-1.54439	-1.59999	-1.6546	-1.70818	-1.76072	-1.81219	-1.86257	-1.91184	-1.95999	-2.00698	-2.05281	-2.09746	-2.14092	-2.18316	-2.22418	-2.26397	-2.30252	-2.33981	-2.37584	-2.4106	-2.44409	-2.47629	-2.50719	-2.5368	-2.5651	-2.59209	-2.61776	-2.64211	-2.66512	-2.6868	-2.70714	-2.72614	-2.7438	-2.76011	-2.77507	-2.78869	-2.80096	-2.81188	-2.82147	-2.82971
						-162.5	-1.35701	-1.414	-1.4701	-1.52528	-1.57951	-1.63277	-1.68505	-1.7363	-1.78653	-1.8357	-1.88379	-1.9308	-1.97669	-2.02145	-2.06507	-2.10752	-2.14881	-2.18891	-2.22781	-2.26551	-2.30199	-2.33724	-2.37126	-2.40404	-2.43557	-2.46583	-2.49484	-2.52257	-2.54902	-2.57418	-2.59805	-2.62062	-2.64189	-2.66184	-2.68048	-2.69781	-2.71381	-2.72849	-2.74185	-2.75389	-2.76461	-2.77401	-2.78208
						-167.5	-1.3205	-1.37536	-1.42936	-1.48248	-1.53469	-1.58598	-1.63632	-1.68568	-1.73406	-1.78144	-1.82778	-1.87308	-1.91731	-1.96047	-2.00253	-2.04348	-2.08331	-2.122	-2.15955	-2.19595	-2.23118	-2.26523	-2.2981	-2.32978	-2.36026	-2.38953	-2.41759	-2.44442	-2.47002	-2.49438	-2.5175	-2.53936	-2.55996	-2.5793	-2.59737	-2.61417	-2.62969	-2.64394	-2.6569	-2.66858	-2.67898	-2.68809	-2.69593
						-172.5	-1.26644	-1.31858	-1.36989	-1.42037	-1.46999	-1.51872	-1.56656	-1.61348	-1.65947	-1.7045	-1.74855	-1.79162	-1.83367	-1.87471	-1.91471	-1.95366	-1.99155	-2.02836	-2.06409	-2.09873	-2.13226	-2.16468	-2.19598	-2.22614	-2.25517	-2.28305	-2.30978	-2.33534	-2.35973	-2.38294	-2.40496	-2.42579	-2.44542	-2.46385	-2.48106	-2.49706	-2.51184	-2.5254	-2.53773	-2.54883	-2.5587	-2.56734	-2.57475
						-177.5	-1.19486	-1.24381	-1.29198	-1.33937	-1.38595	-1.4317	-1.47661	-1.52065	-1.56381	-1.60607	-1.64743	-1.68785	-1.72733	-1.76585	-1.8034	-1.83996	-1.87553	-1.9101	-1.94364	-1.97617	-2.00765	-2.03809	-2.06748	-2.09581	-2.12307	-2.14925	-2.17435	-2.19835	-2.22124	-2.24303	-2.2637	-2.28325	-2.30166	-2.31894	-2.33507	-2.35006	-2.36389	-2.37656	-2.38808	-2.39843	-2.40762	-2.41563	-2.42249
[truncated: 459 more columns]

## Sheet: Figure 4
					effective Phase
					above average # spikes	average # spikes
				Delta RT [ms]] (RT_ICM-RT_noICM)	150.98	-9.02
					73.98	-158.02
					40.98	-26.02
					-49.02	30.98
					25.98	-9.02
					58.98	32.98
					18.98	-49.02
					58.98	30.98
					52.98	152.98
					33.82	102.98
					-23.18	-56.02
					-105.18	20.98
					63.82	42.98
					93.82	-6.02
					155.82	-48.02
					13.82	83.98
					103.82	-56.02
					6.82	83.98
					-83.18	-6.02
					-15.18	103.98
					215.82	-69.02
					153.82	22.98
					-85.18	-69.02
					-30.18	-18.02
					-8.18	147.98
					210.82	195.98
					-70.18	5.98
					100.82	-3.02
					190.82	58.98
					210.82	6.98
					100.82	-81.02
					-28.18	-31.02
					210.82	97.98
					210.82	-74.02
					140.82	-64.02
					15.82	-21.02
						-59.02
						-59.02
						-59.02
						0.98
						-1.02
						-14.02
						95.98
						5.98
						43.34
						33.34
						63.34
						-43.66
						-36.66
						-76.66
						95.34
						85.34
						-93.66
						-35.66
						-35.66
						-25.66
						205.34
						165.34
						-75.66
						83.34
						-35.66
						145.34
						-6.66
						65.34
						145.34
						-73.66
						-66.66
						-23.66
						-195.66
						-73.66
						-105.66
						6.34
						-26.66
						15.34
						-28.66
						18.34
						48.34
						90.34
						61.34
						180.34
						-31.66
						-18.66
						48.34
						128.34
						-80.66
						88.34
						-31.66
						-100.66
						-31.66
						18.34
						11.34
						-100.66
						-6.66
						18.34
						8.34
						-70.66
						35.34
						-36.66
						-13.66
						145.34
						-6.66
						173.34
						-16.66
						-71.66
						-71.66
				Median	55.98	-6.66

## Sheet: SFig 1
A
	Monkey T	Gamma-Excitability Phase [Deg]	177.5	0.0568098	0.0762832	0.0876287	0.141422	0.18622	0.259057	0.330364	0.374344	0.385029	0.372601	0.322403	0.265369	0.255656	0.236356	0.151884	0.104216	0.089843	0.0342303	-0.0252473	-0.027322	-0.00231879	0.0378941	0.0695528	0.0797357	0.104163	0.125904	0.146485	0.144533	0.113651	0.0838518	0.0320702	-0.00982116	0.0323562	0.105484	0.178327	0.206977	0.214835	0.242148	0.241573	0.224582	0.171064	0.130349	0.110081	0.104232	0.100617	0.111999
			172.5	0.0350484	0.0554707	0.0686352	0.124681	0.173057	0.242472	0.312381	0.355636	0.367792	0.359318	0.312609	0.257864	0.241557	0.212983	0.117977	0.0683288	0.0538977	0.000813881	-0.060574	-0.0620331	-0.0372046	0.00826716	0.0400346	0.046865	0.0701201	0.0941265	0.114355	0.108622	0.0774355	0.0496564	0.00133341	-0.0383822	0.00333883	0.0732396	0.141207	0.170194	0.182101	0.211615	0.211885	0.196212	0.144511	0.108493	0.0909521	0.0859458	0.0824262	0.0896024
			167.5	0.00862259	0.0297497	0.0440695	0.102696	0.152636	0.218864	0.288493	0.328995	0.343714	0.341917	0.299844	0.248621	0.226092	0.187697	0.0859997	0.0312089	0.0163867	-0.0369513	-0.101427	-0.103772	-0.0750816	-0.0257391	0.00621587	0.00868425	0.0322018	0.0571001	0.0757198	0.0672572	0.0360154	0.00898644	-0.0336089	-0.0642123	-0.0258232	0.0373682	0.0988804	0.126909	0.140373	0.173124	0.174499	0.157271	0.107943	0.0795952	0.0690475	0.0642665	0.0584263	0.0636301
			162.5	-0.0193222	0.00173986	0.0148133	0.0751654	0.124276	0.191459	0.256492	0.29925	0.315453	0.318358	0.284601	0.235851	0.209504	0.164707	0.0567959	-0.00555326	-0.0212373	-0.0769435	-0.144977	-0.150707	-0.116429	-0.0635794	-0.0327467	-0.0320825	-0.00905378	0.0192515	0.0339068	0.0236928	-0.00755141	-0.030261	-0.0646902	-0.088543	-0.051784	0.0032074	0.0554601	0.0792349	0.0961123	0.130863	0.130472	0.112998	0.0656356	0.0476299	0.0443037	0.0391612	0.034304	0.0349139
			157.5	-0.0431988	-0.0281389	-0.0185179	0.044816	0.0974992	0.162947	0.22381	0.267622	0.285509	0.29442	0.268019	0.2231	0.194811	0.14432	0.0330594	-0.0349043	-0.0569788	-0.115233	-0.187709	-0.194032	-0.15993	-0.104486	-0.0729875	-0.0737836	-0.0513949	-0.0204367	-0.00830945	-0.0201667	-0.049445	-0.0666662	-0.0914727	-0.109488	-0.0769345	-0.027362	0.0153127	0.0366133	0.0543077	0.0883214	0.0829571	0.0644665	0.0210405	0.0134601	0.014988	0.0115241	0.00945173	0.0033442
			152.5	-0.0669625	-0.0566242	-0.0515616	0.0138047	0.0703941	0.136388	0.193342	0.235198	0.256562	0.271122	0.24977	0.209897	0.176072	0.122408	0.0113997	-0.061115	-0.0872423	-0.149542	-0.229873	-0.236545	-0.195045	-0.140502	-0.112214	-0.112176	-0.0900293	-0.0597882	-0.0475455	-0.0596156	-0.0836261	-0.0960969	-0.111256	-0.123115	-0.0949496	-0.0496361	-0.0187934	-0.00630818	0.0147154	0.0458789	0.0359982	0.0142645	-0.0257968	-0.0214135	-0.0161958	-0.0168489	-0.0160865	-0.0242111
			147.5	-0.0856234	-0.0811744	-0.0781193	-0.00835441	0.0474617	0.11102	0.167013	0.210187	0.233449	0.247737	0.229683	0.188957	0.157027	0.104109	-0.00614331	-0.0836831	-0.116353	-0.181373	-0.267547	-0.273303	-0.229803	-0.17343	-0.144298	-0.144851	-0.121517	-0.092659	-0.0822584	-0.0932487	-0.110727	-0.113638	-0.121695	-0.128432	-0.104606	-0.0684401	-0.0493605	-0.0448026	-0.023668	0.00763416	-0.00899184	-0.0331144	-0.0679855	-0.0568668	-0.045495	-0.0421144	-0.0420194	-0.0505084
			142.5	-0.100475	-0.100251	-0.100944	-0.0269873	0.0298453	0.0909339	0.143373	0.186766	0.208978	0.224514	0.209078	0.168974	0.139165	0.0866942	-0.0193649	-0.100105	-0.139804	-0.207057	-0.296913	-0.306086	-0.259189	-0.201337	-0.17269	-0.1709	-0.147887	-0.118425	-0.109115	-0.117546	-0.12903	-0.12518	-0.12559	-0.128135	-0.106363	-0.0811262	-0.074664	-0.0803715	-0.0582886	-0.030032	-0.0509063	-0.0756965	-0.108054	-0.0895074	-0.073167	-0.0654241	-0.0647154	-0.0722611
			137.5	-0.109864	-0.114957	-0.11721	-0.0458522	0.00952988	0.0710154	0.121311	0.163677	0.186544	0.200119	0.186638	0.149913	0.121377	0.0705882	-0.0352423	-0.116193	-0.159362	-0.227879	-0.32105	-0.334343	-0.283647	-0.226571	-0.1974	-0.194134	-0.166291	-0.139668	-0.129973	-0.133889	-0.139229	-0.131515	-0.124328	-0.122303	-0.105402	-0.0879235	-0.0980266	-0.110175	-0.090401	-0.067066	-0.0912164	-0.11753	-0.146537	-0.121792	-0.100116	-0.0885891	-0.0855957	-0.0938903
			132.5	-0.116475	-0.127254	-0.131405	-0.0591585	-0.00211901	0.0568062	0.10257	0.14431	0.166433	0.175988	0.159661	0.127127	0.101605	0.0546658	-0.0517883	-0.134087	-0.176555	-0.247421	-0.341989	-0.355347	-0.304698	-0.24815	-0.220368	-0.213692	-0.182674	-0.155146	-0.142478	-0.143666	-0.143498	-0.131047	-0.120227	-0.113678	-0.100255	-0.0942174	-0.117012	-0.138029	-0.120582	-0.102832	-0.128428	-0.156082	-0.180438	-0.149539	-0.125267	-0.107476	-0.101122	-0.10861
			127.5	-0.123809	-0.1362	-0.141265	-0.0692566	-0.0124415	0.0443799	0.0862539	0.126812	0.147317	0.153822	0.133638	0.102179	0.0810536	0.0367945	-0.066699	-0.151707	-0.198587	-0.266842	-0.360735	-0.372698	-0.322642	-0.267385	-0.239774	-0.228245	-0.195847	-0.166332	-0.148895	-0.146452	-0.142521	-0.129527	-0.114562	-0.104463	-0.0961333	-0.101063	-0.134663	-0.163329	-0.149584	-0.138484	-0.165088	-0.190616	-0.210935	-0.172852	-0.147131	-0.124593	-0.110862	-0.118435
			122.5	-0.132481	-0.144337	-0.152127	-0.0822252	-0.0280674	0.0271698	0.0694196	0.108973	0.126594	0.130281	0.106084	0.0734076	0.0557123	0.0133399	-0.0867354	-0.174044	-0.224576	-0.287223	-0.378204	-0.389799	-0.340742	-0.286298	-0.257733	-0.240905	-0.205575	-0.176164	-0.153935	-0.14872	-0.142971	-0.127615	-0.110113	-0.0981509	-0.0948664	-0.110903	-0.15442	-0.191836	-0.18085	-0.174384	-0.202395	-0.224528	-0.242486	-0.197894	-0.166659	-0.139213	-0.118029	-0.125325
			117.5	-0.143759	-0.155144	-0.164316	-0.0985555	-0.0456625	0.00857881	0.0509389	0.0888765	0.103438	0.103631	0.0746305	0.0402572	0.0231681	-0.0172598	-0.112983	-0.202045	-0.255285	-0.311075	-0.396278	-0.405832	-0.357358	-0.304478	-0.273093	-0.251628	-0.213713	-0.183842	-0.158454	-0.151244	-0.142058	-0.124032	-0.105569	-0.0951266	-0.0980656	-0.12545	-0.179142	-0.222095	-0.215331	-0.211079	-0.241473	-0.262473	-0.273989	-0.225316	-0.188609	-0.153571	-0.125019	-0.131046
			112.5	-0.15887	-0.171387	-0.18054	-0.115093	-0.0655353	-0.0122696	0.0294325	0.0669408	0.0775712	0.0707343	0.0382376	0.00348637	-0.0136181	-0.0537542	-0.147259	-0.234075	-0.289882	-0.336739	-0.416616	-0.422221	-0.373395	-0.323407	-0.291289	-0.263196	-0.222674	-0.190246	-0.161225	-0.152823	-0.142018	-0.121683	-0.104371	-0.0997654	-0.107738	-0.141826	-0.204693	-0.25329	-0.250779	-0.249736	-0.282277	-0.301396	-0.307939	-0.252769	-0.214864	-0.170499	-0.134244	-0.135795
			107.5	-0.177749	-0.190389	-0.19901	-0.135482	-0.0888663	-0.0394957	0.00427388	0.0446587	0.0534819	0.0363584	-0.00323175	-0.0372288	-0.0527523	-0.0942266	-0.186554	-0.271505	-0.327286	-0.363974	-0.435093	-0.440346	-0.390818	-0.342908	-0.310638	-0.276502	-0.232806	-0.197691	-0.167752	-0.153973	-0.143037	-0.122205	-0.105847	-0.107933	-0.120011	-0.16029	-0.231668	-0.284641	-0.285696	-0.288131	-0.325146	-0.345152	-0.34415	-0.284872	-0.244052	-0.189816	-0.144441	-0.141002
			102.5	-0.200559	-0.215311	-0.221967	-0.159291	-0.114782	-0.0647417	-0.0194715	0.0210002	0.0252863	0.00149576	-0.0441036	-0.0808472	-0.0963641	-0.135215	-0.225874	-0.311843	-0.367033	-0.394355	-0.453879	-0.456626	-0.407606	-0.363684	-0.329097	-0.290834	-0.243811	-0.205621	-0.17234	-0.153659	-0.138513	-0.121452	-0.109541	-0.117764	-0.13605	-0.179479	-0.257096	-0.314885	-0.320261	-0.327947	-0.368105	-0.388716	-0.38215	-0.321018	-0.276427	-0.210637	-0.154357	-0.148591
			97.5	-0.223923	-0.23574	-0.240821	-0.182404	-0.141866	-0.0916158	-0.0432563	-0.00171908	0.0018462	-0.0245146	-0.0754589	-0.118937	-0.13549	-0.174361	-0.265411	-0.350188	-0.403725	-0.421035	-0.469304	-0.470545	-0.421748	-0.381844	-0.344593	-0.300981	-0.249261	-0.208512	-0.171009	-0.146264	-0.130098	-0.117557	-0.110103	-0.124436	-0.147405	-0.197934	-0.278662	-0.339025	-0.34864	-0.364866	-0.411423	-0.427695	-0.417948	-0.355818	-0.306594	-0.229714	-0.163195	-0.153706
			92.5	-0.247102	-0.252088	-0.254627	-0.19831	-0.161105	-0.114301	-0.0615015	-0.0171912	-0.0123474	-0.0423556	-0.0965134	-0.147181	-0.164059	-0.208079	-0.298837	-0.383264	-0.433842	-0.444041	-0.478827	-0.479009	-0.431917	-0.392349	-0.354201	-0.303401	-0.244428	-0.202648	-0.163595	-0.134015	-0.117541	-0.106327	-0.101541	-0.125758	-0.153965	-0.207325	-0.292388	-0.358983	-0.372471	-0.395542	-0.446512	-0.462448	-0.446532	-0.383658	-0.330038	-0.244122	-0.171334	-0.154767
			87.5	-0.266005	-0.264015	-0.26018	-0.206888	-0.175297	-0.127208	-0.0717013	-0.0234394	-0.0180541	-0.0515061	-0.109257	-0.162997	-0.182471	-0.235085	-0.326894	-0.411979	-0.461339	-0.464484	-0.487253	-0.483493	-0.439318	-0.39544	-0.356266	-0.300525	-0.23718	-0.191753	-0.148265	-0.113284	-0.0940996	-0.0873372	-0.0884484	-0.119831	-0.152452	-0.208986	-0.298802	-0.369354	-0.392689	-0.419949	-0.473841	-0.48901	-0.4685	-0.406312	-0.348459	-0.256404	-0.174324	-0.150453
			82.5	-0.284914	-0.272124	-0.259889	-0.210792	-0.183203	-0.13535	-0.0772106	-0.0259818	-0.0198758	-0.051141	-0.115211	-0.171327	-0.196827	-0.255514	-0.348122	-0.430516	-0.481166	-0.479485	-0.488747	-0.486241	-0.443811	-0.397051	-0.354243	-0.29618	-0.229178	-0.181015	-0.132184	-0.0877923	-0.0672681	-0.0653572	-0.0734566	-0.110555	-0.145483	-0.205615	-0.298073	-0.372257	-0.403464	-0.436181	-0.490872	-0.507399	-0.484788	-0.422235	-0.361924	-0.266286	-0.176407	-0.147873
			77.5	-0.300837	-0.282499	-0.259485	-0.213339	-0.192607	-0.144891	-0.0836156	-0.0304317	-0.0190118	-0.0480842	-0.112074	-0.17254	-0.205843	-0.269242	-0.360226	-0.440271	-0.497536	-0.494798	-0.491424	-0.486895	-0.446607	-0.400237	-0.35037	-0.286929	-0.218398	-0.170697	-0.117199	-0.0669002	-0.0453775	-0.0450173	-0.0583784	-0.0995852	-0.136701	-0.200049	-0.290652	-0.370734	-0.408946	-0.448206	-0.500746	-0.515605	-0.491611	-0.431875	-0.372592	-0.27069	-0.176123	-0.145983
			72.5	-0.313662	-0.290978	-0.261614	-0.2165	-0.20027	-0.152952	-0.0905064	-0.0343903	-0.0204293	-0.0443317	-0.108387	-0.171061	-0.210262	-0.277662	-0.369681	-0.449336	-0.509579	-0.506543	-0.494266	-0.48783	-0.451496	-0.402908	-0.347325	-0.281037	-0.209668	-0.157303	-0.104495	-0.0509945	-0.0291649	-0.0286935	-0.0447086	-0.0913722	-0.12841	-0.191725	-0.282361	-0.366347	-0.410294	-0.456076	-0.503846	-0.519857	-0.492973	-0.43575	-0.375973	-0.271427	-0.17416	-0.141132
			67.5	-0.32065	-0.297755	-0.263275	-0.223418	-0.211099	-0.160661	-0.0959686	-0.0401992	-0.0206808	-0.0405712	-0.10226	-0.165411	-0.208989	-0.280491	-0.374182	-0.454127	-0.515114	-0.510635	-0.49142	-0.48576	-0.453092	-0.405115	-0.346942	-0.275856	-0.200199	-0.145032	-0.0917858	-0.0368472	-0.0167797	-0.0175858	-0.0325083	-0.0835397	-0.121034	-0.181822	-0.270693	-0.358474	-0.406627	-0.454413	-0.500267	-0.514952	-0.488286	-0.433876	-0.373514	-0.264414	-0.165857	-0.13226
			62.5	-0.322167	-0.301408	-0.264162	-0.230138	-0.218731	-0.165778	-0.100687	-0.04456	-0.0198568	-0.0357452	-0.0920024	-0.154553	-0.202331	-0.277117	-0.372848	-0.45334	-0.513055	-0.510043	-0.488734	-0.481539	-0.452057	-0.404281	-0.345995	-0.270425	-0.191463	-0.13427	-0.0815562	-0.0273395	-0.00555694	-0.00640204	-0.0237003	-0.0752602	-0.113491	-0.172136	-0.258363	-0.346563	-0.398485	-0.445855	-0.490307	-0.505037	-0.474786	-0.422198	-0.361344	-0.251473	-0.151935	-0.117983
			57.5	-0.319733	-0.300127	-0.265434	-0.235917	-0.224817	-0.170781	-0.105791	-0.0481806	-0.0179949	-0.0284171	-0.0817338	-0.141037	-0.190464	-0.267667	-0.363865	-0.444495	-0.506646	-0.505809	-0.482917	-0.473726	-0.450073	-0.401576	-0.344636	-0.26563	-0.184324	-0.125015	-0.071761	-0.0196824	0.0038777	0.00521126	-0.0153758	-0.068976	-0.10542	-0.162981	-0.243037	-0.331572	-0.386834	-0.431444	-0.470914	-0.48804	-0.456184	-0.403723	-0.342694	-0.234406	-0.134801	-0.103143
			52.5	-0.314292	-0.297903	-0.265426	-0.238871	-0.22987	-0.175484	-0.111276	-0.0494126	-0.0144568	-0.0206133	-0.0701808	-0.126372	-0.177191	-0.25472	-0.351312	-0.432258	-0.494875	-0.498453	-0.476384	-0.466033	-0.445849	-0.398098	-0.341786	-0.262185	-0.176986	-0.113072	-0.0602094	-0.0119242	0.0130698	0.0186434	-0.00304553	-0.0597819	-0.0956195	-0.150229	-0.224386	-0.311465	-0.369432	-0.412732	-0.447528	-0.462826	-0.431955	-0.379175	-0.320125	-0.212197	-0.11579	-0.08712
			47.5	-0.305112	-0.294208	-0.265922	-0.240952	-0.232269	-0.18189	-0.119102	-0.0539181	-0.00903835	-0.00946629	-0.0570845	-0.110724	-0.162029	-0.239296	-0.334493	-0.416988	-0.480992	-0.48595	-0.463896	-0.455779	-0.440153	-0.393051	-0.338994	-0.257903	-0.168448	-0.100454	-0.047718	-0.00122123	0.0238826	0.0352515	0.0121522	-0.0464766	-0.0802854	-0.133554	-0.203127	-0.288177	-0.348604	-0.39096	-0.417785	-0.432297	-0.402959	-0.352029	-0.293353	-0.185188	-0.0937223	-0.068775
			42.5	-0.294372	-0.284974	-0.262084	-0.240647	-0.23415	-0.184316	-0.126437	-0.0580076	-0.00572097	-0.000422841	-0.0433217	-0.0963776	-0.146921	-0.218586	-0.31303	-0.398116	-0.464989	-0.471501	-0.449523	-0.444964	-0.433664	-0.389444	-0.338522	-0.254513	-0.159952	-0.0859853	-0.0329131	0.0108713	0.0369714	0.0526864	0.0318139	-0.0290572	-0.0606551	-0.110734	-0.177785	-0.260649	-0.323747	-0.364145	-0.382214	-0.398783	-0.371328	-0.323917	-0.26481	-0.158453	-0.0697808	-0.0467156
			37.5	-0.284199	-0.275316	-0.256095	-0.237595	-0.233986	-0.186776	-0.134331	-0.0644464	-0.00500854	0.00559762	-0.0322942	-0.085382	-0.131246	-0.197184	-0.290747	-0.380734	-0.447595	-0.456912	-0.438012	-0.434921	-0.426248	-0.385895	-0.337499	-0.249504	-0.149334	-0.0707677	-0.0185381	0.0241836	0.0530758	0.0744913	0.0569365	-0.00651098	-0.03929	-0.0853451	-0.148594	-0.229624	-0.292696	-0.330158	-0.346146	-0.365467	-0.341101	-0.295011	-0.236933	-0.132572	-0.0462878	-0.0252909
			32.5	-0.272898	-0.265141	-0.25242	-0.234117	-0.233737	-0.189679	-0.140611	-0.0686869	-0.00373185	0.0104172	-0.0246073	-0.0734518	-0.11428	-0.177163	-0.272038	-0.36793	-0.433114	-0.443108	-0.42463	-0.424029	-0.417173	-0.379231	-0.334717	-0.241658	-0.135933	-0.0550081	-0.00306673	0.0358502	0.0714886	0.0991151	0.0841493	0.01693	-0.0159561	-0.0589492	-0.11985	-0.197508	-0.25953	-0.295802	-0.310706	-0.333586	-0.313097	-0.267775	-0.210586	-0.108897	-0.0255264	-0.00244258
			27.5	-0.26458	-0.257191	-0.248076	-0.233805	-0.234338	-0.1943	-0.149156	-0.0725047	-0.00453089	0.0131516	-0.0192512	-0.0647474	-0.0996998	-0.157478	-0.25655	-0.353883	-0.419106	-0.431142	-0.414314	-0.413458	-0.407025	-0.372308	-0.331282	-0.23427	-0.123326	-0.0389977	0.0111218	0.0492734	0.0921147	0.124703	0.109561	0.0404778	0.00682864	-0.0348693	-0.0905832	-0.163752	-0.228061	-0.261956	-0.275223	-0.302522	-0.28832	-0.245192	-0.187984	-0.0869608	-0.00691379	0.0188636
			22.5	-0.258148	-0.249456	-0.244956	-0.232608	-0.236602	-0.202819	-0.159514	-0.0788472	-0.0044599	0.0170644	-0.0137939	-0.0557708	-0.0872508	-0.139251	-0.240423	-0.338583	-0.404414	-0.419547	-0.402374	-0.402385	-0.396703	-0.364086	-0.329413	-0.228543	-0.112336	-0.0263816	0.0247205	0.066147	0.113895	0.149198	0.133841	0.0615723	0.029425	-0.0118522	-0.0629315	-0.131116	-0.196193	-0.22902	-0.241138	-0.274671	-0.266081	-0.225005	-0.168071	-0.0698225	0.00767826	0.0373471
			17.5	-0.252297	-0.24488	-0.242946	-0.233199	-0.241365	-0.211764	-0.169279	-0.0850818	-0.00647257	0.0184752	-0.0117694	-0.0512646	-0.0801706	-0.12618	-0.225893	-0.327637	-0.390321	-0.408554	-0.388358	-0.389387	-0.384833	-0.355216	-0.326454	-0.221168	-0.101018	-0.0137593	0.0392719	0.085109	0.134813	0.170194	0.153429	0.0810685	0.0492065	0.00913319	-0.0374101	-0.10378	-0.166913	-0.197131	-0.210501	-0.251444	-0.249637	-0.210863	-0.153893	-0.0585508	0.0171457	0.0492606
			12.5	-0.249553	-0.244843	-0.2428	-0.233845	-0.245095	-0.21969	-0.180439	-0.0914879	-0.0104282	0.0172852	-0.0133803	-0.0509973	-0.0774812	-0.114128	-0.213708	-0.319199	-0.380314	-0.396645	-0.374966	-0.376451	-0.374051	-0.349991	-0.321714	-0.213742	-0.0915809	-0.00286466	0.0528671	0.103494	0.154021	0.18827	0.170709	0.0986505	0.0647182	0.0262709	-0.0148713	-0.0783934	-0.142389	-0.170013	-0.183924	-0.233468	-0.236346	-0.201981	-0.146168	-0.0549534	0.0161335	0.0498765
			7.5	-0.247342	-0.243653	-0.24318	-0.236467	-0.248139	-0.227637	-0.190185	-0.0985243	-0.0137555	0.0145729	-0.0189242	-0.0550151	-0.0762944	-0.10638	-0.205834	-0.313152	-0.372709	-0.386901	-0.361269	-0.363082	-0.362291	-0.341838	-0.314545	-0.203772	-0.0801393	0.00698755	0.0650978	0.117204	0.168495	0.204168	0.185382	0.112029	0.077689	0.0392715	0.00276418	-0.0570781	-0.122376	-0.148262	-0.163168	-0.218574	-0.226217	-0.197763	-0.144434	-0.0568074	0.0100785	0.0439254
			2.5	-0.245484	-0.241643	-0.241311	-0.23624	-0.250277	-0.233872	-0.200018	-0.104834	-0.0178529	0.010468	-0.0261719	-0.0616504	-0.0754698	-0.100063	-0.196969	-0.304923	-0.364587	-0.375107	-0.348337	-0.347762	-0.347473	-0.329592	-0.302172	-0.192693	-0.0694686	0.0178442	0.0764063	0.128789	0.178183	0.214365	0.196621	0.124341	0.0876219	0.0490887	0.016061	-0.0405578	-0.104355	-0.130233	-0.145642	-0.208257	-0.219853	-0.197189	-0.149067	-0.0645603	-0.00321605	0.0325642
			-2.5	-0.246351	-0.237799	-0.239719	-0.234398	-0.24805	-0.240066	-0.207702	-0.111301	-0.0226741	0.00873319	-0.0299883	-0.0654064	-0.075553	-0.0935914	-0.186537	-0.296828	-0.355181	-0.363537	-0.334007	-0.331747	-0.330939	-0.312996	-0.285356	-0.18003	-0.059491	0.0256532	0.084901	0.136853	0.183942	0.218889	0.203154	0.13135	0.0909406	0.0558124	0.0248692	-0.0296568	-0.0912174	-0.116324	-0.132346	-0.199636	-0.214176	-0.195554	-0.153863	-0.0760466	-0.0216873	0.0149198
			-7.5	-0.245243	-0.234455	-0.236992	-0.23188	-0.246162	-0.241285	-0.207945	-0.112654	-0.0212325	0.0115138	-0.0283221	-0.0642687	-0.0722964	-0.0846232	-0.175945	-0.28479	-0.340483	-0.348573	-0.319076	-0.314029	-0.314493	-0.29339	-0.268454	-0.165877	-0.0511378	0.0305503	0.0899977	0.14331	0.188296	0.218548	0.203301	0.132424	0.0908551	0.0578715	0.0290889	-0.023383	-0.080474	-0.103098	-0.120464	-0.190476	-0.20968	-0.194264	-0.159494	-0.0881552	-0.0391382	-0.00649175
			-12.5	-0.24157	-0.23277	-0.231992	-0.225963	-0.241728	-0.23979	-0.207529	-0.112297	-0.0229509	0.0121415	-0.0278836	-0.0629433	-0.0696252	-0.0768696	-0.167463	-0.274092	-0.32697	-0.332575	-0.305524	-0.298018	-0.296192	-0.274973	-0.250267	-0.153914	-0.0423914	0.034646	0.0902428	0.143994	0.184646	0.212022	0.19681	0.130403	0.0871507	0.0568586	0.0281704	-0.0194667	-0.0728065	-0.0920721	-0.111687	-0.182557	-0.204075	-0.19266	-0.166174	-0.10196	-0.0602664	-0.0310483
			-17.5	-0.238272	-0.227149	-0.22552	-0.21675	-0.236166	-0.235467	-0.20324	-0.109981	-0.0250593	0.0117121	-0.0270934	-0.0610398	-0.0661079	-0.0722759	-0.160985	-0.263886	-0.31591	-0.321908	-0.294434	-0.283133	-0.278367	-0.258809	-0.233583	-0.141646	-0.0373559	0.0342886	0.0861427	0.134735	0.16967	0.19209	0.181394	0.121278	0.0770117	0.0490298	0.0246366	-0.0190772	-0.066515	-0.0828487	-0.104705	-0.174492	-0.195853	-0.189441	-0.172755	-0.118054	-0.0837622	-0.0568766
			-22.5	-0.232521	-0.224821	-0.221142	-0.211585	-0.229259	-0.228638	-0.196922	-0.105806	-0.0249492	0.011167	-0.0279788	-0.0590663	-0.0638993	-0.0698728	-0.155245	-0.253772	-0.30337	-0.309913	-0.286868	-0.2723	-0.263845	-0.245774	-0.221999	-0.133835	-0.0382775	0.0270825	0.0758402	0.119188	0.149057	0.163091	0.156852	0.104123	0.0617884	0.036444	0.0190241	-0.0197636	-0.062177	-0.0745105	-0.0962616	-0.164889	-0.187679	-0.185306	-0.175371	-0.132336	-0.106679	-0.0846882
			-27.5	-0.228705	-0.225383	-0.21952	-0.206554	-0.222949	-0.224939	-0.192111	-0.104812	-0.0256915	0.00701974	-0.0282421	-0.0590434	-0.0642856	-0.0695829	-0.152293	-0.245514	-0.291723	-0.299309	-0.277762	-0.264514	-0.253475	-0.236808	-0.21404	-0.131342	-0.0458016	0.0104995	0.054683	0.0944315	0.116726	0.127105	0.122749	0.078155	0.0411907	0.0218289	0.0102641	-0.023347	-0.0596932	-0.067695	-0.0888678	-0.154494	-0.178194	-0.179803	-0.17648	-0.146992	-0.132585	-0.11474
			-32.5	-0.228524	-0.226461	-0.219261	-0.204785	-0.219649	-0.221529	-0.190086	-0.108441	-0.0310422	-0.00327557	-0.0340329	-0.0633517	-0.0659863	-0.0697858	-0.151993	-0.241072	-0.282346	-0.290228	-0.271261	-0.25966	-0.246904	-0.233728	-0.210059	-0.135375	-0.0604322	-0.0139845	0.0264318	0.0629435	0.0789999	0.0867441	0.085938	0.0511301	0.017767	0.00361992	-0.00181038	-0.0295227	-0.0607358	-0.0610919	-0.0809913	-0.14366	-0.166761	-0.171941	-0.177286	-0.162634	-0.161059	-0.144852
			-37.5	-0.23149	-0.230928	-0.223228	-0.206224	-0.215718	-0.219566	-0.190737	-0.112973	-0.0429182	-0.0171058	-0.0464364	-0.0698054	-0.0719411	-0.0751593	-0.154325	-0.236366	-0.273679	-0.283115	-0.26713	-0.256668	-0.24237	-0.231345	-0.208388	-0.141446	-0.0795177	-0.0441844	-0.00752626	0.025432	0.0387084	0.0416351	0.0473032	0.0216283	-0.00750391	-0.0176167	-0.0160786	-0.0394117	-0.0630934	-0.055984	-0.0730591	-0.132396	-0.15466	-0.162978	-0.180614	-0.180771	-0.189218	-0.174722
			-42.5	-0.240125	-0.239455	-0.228342	-0.20592	-0.210454	-0.215729	-0.189921	-0.119316	-0.0590496	-0.0362281	-0.0639441	-0.0833347	-0.0847252	-0.0888464	-0.161975	-0.235131	-0.267521	-0.278386	-0.264133	-0.25334	-0.236129	-0.229424	-0.208226	-0.147908	-0.10038	-0.075634	-0.0419567	-0.0120678	-0.00363982	-0.00643405	0.00506239	-0.00973676	-0.0366432	-0.0394532	-0.0315132	-0.0487526	-0.0682412	-0.0522325	-0.0682415	-0.122561	-0.142376	-0.15367	-0.183395	-0.198134	-0.215225	-0.204431
			-47.5	-0.248823	-0.248326	-0.231991	-0.207526	-0.206655	-0.21093	-0.190192	-0.128805	-0.0772105	-0.0571728	-0.0844834	-0.099721	-0.0986987	-0.103721	-0.171398	-0.234284	-0.261348	-0.272933	-0.260723	-0.248504	-0.232857	-0.226802	-0.205422	-0.152086	-0.119007	-0.103101	-0.0745286	-0.0479123	-0.0462685	-0.053091	-0.0382448	-0.0425424	-0.0631109	-0.0604292	-0.0456945	-0.0568409	-0.0712983	-0.0483325	-0.0619996	-0.111593	-0.129987	-0.145035	-0.185036	-0.215299	-0.241629	-0.232957
			-52.5	-0.257483	-0.256629	-0.234778	-0.209663	-0.205735	-0.208335	-0.191799	-0.14036	-0.100499	-0.0881096	-0.111757	-0.121264	-0.116467	-0.118873	-0.179198	-0.232331	-0.253931	-0.267227	-0.258345	-0.24229	-0.224549	-0.221403	-0.197599	-0.152019	-0.131277	-0.125076	-0.100807	-0.0789534	-0.0839747	-0.0936618	-0.0780478	-0.0720129	-0.0860573	-0.0804927	-0.0574539	-0.0621757	-0.0708059	-0.0415194	-0.0523368	-0.0990454	-0.116525	-0.135133	-0.186499	-0.230847	-0.265107	-0.25547
			-57.5	-0.266473	-0.263836	-0.236542	-0.210038	-0.204573	-0.207455	-0.192631	-0.154729	-0.124651	-0.119517	-0.13974	-0.146107	-0.136556	-0.132789	-0.186159	-0.228248	-0.244734	-0.259736	-0.252646	-0.233981	-0.216	-0.21465	-0.189593	-0.148821	-0.137063	-0.141804	-0.119846	-0.103747	-0.113591	-0.125033	-0.109149	-0.0975922	-0.105316	-0.0954066	-0.0654797	-0.0649543	-0.0682714	-0.0355783	-0.0426515	-0.0890843	-0.104243	-0.12537	-0.185484	-0.242322	-0.282881	-0.273789
			-62.5	-0.271346	-0.267389	-0.239788	-0.210514	-0.204791	-0.205701	-0.19303	-0.16861	-0.148223	-0.148789	-0.167701	-0.170853	-0.156992	-0.147658	-0.192673	-0.227835	-0.236063	-0.25046	-0.24457	-0.225856	-0.206008	-0.205355	-0.182006	-0.143134	-0.141178	-0.15368	-0.135363	-0.123674	-0.137342	-0.152763	-0.13587	-0.117533	-0.120867	-0.106077	-0.0694301	-0.0633941	-0.0645466	-0.0291823	-0.0347949	-0.0778622	-0.093994	-0.118123	-0.181502	-0.246591	-0.296997	-0.289235
			-67.5	-0.275204	-0.269571	-0.243766	-0.21281	-0.208748	-0.209344	-0.196741	-0.18279	-0.173352	-0.177209	-0.197103	-0.199794	-0.179647	-0.167157	-0.201488	-0.228683	-0.230191	-0.244047	-0.238677	-0.216444	-0.195031	-0.195043	-0.169395	-0.135006	-0.141766	-0.1614	-0.148716	-0.14	-0.155716	-0.175068	-0.159997	-0.134573	-0.132391	-0.114088	-0.0735178	-0.0616605	-0.0613245	-0.0221285	-0.0268239	-0.0680583	-0.0844537	-0.109333	-0.176288	-0.250642	-0.306846	-0.299589
			-72.5	-0.276375	-0.269813	-0.245916	-0.219271	-0.216926	-0.21449	-0.204195	-0.199156	-0.196262	-0.206089	-0.225986	-0.230162	-0.205664	-0.188378	-0.211813	-0.230744	-0.226217	-0.240208	-0.233706	-0.209308	-0.18506	-0.184154	-0.158018	-0.127355	-0.14113	-0.168408	-0.158685	-0.154863	-0.169514	-0.19155	-0.178562	-0.152351	-0.144144	-0.121476	-0.0787639	-0.0607425	-0.0552443	-0.0123426	-0.0205997	-0.0615681	-0.076507	-0.105321	-0.172339	-0.253343	-0.312972	-0.306879
			-77.5	-0.274397	-0.268424	-0.245544	-0.224972	-0.224683	-0.2215	-0.210552	-0.21187	-0.215129	-0.232591	-0.25431	-0.257634	-0.231039	-0.20808	-0.223907	-0.234202	-0.223619	-0.236768	-0.23033	-0.203526	-0.176039	-0.174801	-0.148567	-0.120192	-0.141027	-0.174896	-0.167848	-0.16593	-0.182108	-0.204207	-0.195003	-0.165972	-0.15159	-0.127375	-0.0811823	-0.0589531	-0.0490307	-0.00199308	-0.0155977	-0.0571489	-0.0697994	-0.100334	-0.16807	-0.25231	-0.316012	-0.311947
			-82.5	-0.270547	-0.264734	-0.246025	-0.228086	-0.229192	-0.224402	-0.213785	-0.2215	-0.232842	-0.252123	-0.277624	-0.280577	-0.253917	-0.227345	-0.237107	-0.236794	-0.219795	-0.232532	-0.225647	-0.197538	-0.166687	-0.16532	-0.138084	-0.112754	-0.14158	-0.179042	-0.174269	-0.172979	-0.189011	-0.213412	-0.207192	-0.176071	-0.156957	-0.13105	-0.0829349	-0.0571708	-0.0420376	0.00646521	-0.0114243	-0.0544978	-0.0664577	-0.0988398	-0.162793	-0.249999	-0.315969	-0.312584
			-87.5	-0.263573	-0.25867	-0.242776	-0.229453	-0.233125	-0.226772	-0.214753	-0.23198	-0.245375	-0.266261	-0.293932	-0.298033	-0.270914	-0.241353	-0.245184	-0.23598	-0.213182	-0.224848	-0.216885	-0.188183	-0.155239	-0.154528	-0.126657	-0.103716	-0.138957	-0.180263	-0.176082	-0.177654	-0.191821	-0.219036	-0.215742	-0.18497	-0.161156	-0.133446	-0.0822427	-0.0543058	-0.0359024	0.0128365	-0.00870773	-0.055383	-0.0669509	-0.0984152	-0.159109	-0.245318	-0.312657	-0.30855
			-92.5	-0.253768	-0.25172	-0.23757	-0.228333	-0.234089	-0.225843	-0.213423	-0.235474	-0.250192	-0.272481	-0.30442	-0.310873	-0.279753	-0.248175	-0.246764	-0.228925	-0.204147	-0.215422	-0.205695	-0.176219	-0.143813	-0.141113	-0.113239	-0.0924968	-0.133069	-0.176664	-0.17453	-0.177551	-0.190934	-0.21931	-0.219051	-0.189433	-0.163051	-0.133447	-0.0802676	-0.0502797	-0.0299385	0.0198743	-0.00616742	-0.0591964	-0.0687816	-0.0975819	-0.154314	-0.239317	-0.304295	-0.298452
			-97.5	-0.242468	-0.24068	-0.229092	-0.223703	-0.230643	-0.218545	-0.203741	-0.227564	-0.247931	-0.271749	-0.306958	-0.316594	-0.281268	-0.247886	-0.241543	-0.217655	-0.189812	-0.200877	-0.191208	-0.163897	-0.13169	-0.125974	-0.100718	-0.0819472	-0.124289	-0.169241	-0.167315	-0.170257	-0.184353	-0.211687	-0.21809	-0.193478	-0.164813	-0.130865	-0.0748944	-0.0437455	-0.0236789	0.0242962	-0.00676775	-0.063492	-0.0705432	-0.096509	-0.150106	-0.229953	-0.291788	-0.282089
			-102.5	-0.228272	-0.22662	-0.218404	-0.217712	-0.225336	-0.20856	-0.191032	-0.217106	-0.23971	-0.263653	-0.300205	-0.308453	-0.273266	-0.235934	-0.228326	-0.200758	-0.170426	-0.181469	-0.174751	-0.150442	-0.118201	-0.11095	-0.0892348	-0.0726119	-0.111547	-0.158315	-0.155653	-0.157372	-0.170075	-0.196541	-0.211472	-0.193534	-0.162322	-0.124482	-0.0665849	-0.0356983	-0.0175481	0.0264245	-0.00853793	-0.0663172	-0.0711168	-0.0951796	-0.1429	-0.214476	-0.272153	-0.260498
			-107.5	-0.212739	-0.213484	-0.20853	-0.208293	-0.216913	-0.196108	-0.175363	-0.197464	-0.219032	-0.245	-0.280135	-0.288993	-0.254395	-0.215492	-0.205398	-0.175978	-0.143092	-0.156876	-0.15454	-0.134021	-0.100546	-0.0934673	-0.0742799	-0.0585044	-0.0964598	-0.141752	-0.137549	-0.138603	-0.15116	-0.179861	-0.199011	-0.1856	-0.155758	-0.115421	-0.055725	-0.0262216	-0.00922291	0.0310775	-0.0072833	-0.067902	-0.0706081	-0.0915556	-0.134595	-0.198306	-0.250103	-0.234563
			-112.5	-0.196032	-0.198906	-0.192856	-0.192862	-0.2018	-0.175145	-0.150228	-0.16956	-0.189323	-0.214875	-0.249138	-0.260045	-0.226037	-0.185296	-0.174913	-0.145276	-0.112904	-0.128564	-0.130171	-0.113103	-0.080068	-0.0733168	-0.0556282	-0.0403143	-0.0763973	-0.121022	-0.114622	-0.113639	-0.126655	-0.157376	-0.180532	-0.172396	-0.142769	-0.100247	-0.0400049	-0.0127127	-8.05971e-05	0.0396463	-0.000632115	-0.0637573	-0.0647622	-0.0843566	-0.122855	-0.179601	-0.22385	-0.204447
			-117.5	-0.174765	-0.179964	-0.17623	-0.174586	-0.180403	-0.148618	-0.117223	-0.132306	-0.147665	-0.171837	-0.207014	-0.220833	-0.186773	-0.143696	-0.133068	-0.106008	-0.0770691	-0.0991035	-0.104712	-0.09112	-0.0581142	-0.0511995	-0.0342297	-0.0192563	-0.0514122	-0.0943337	-0.0885984	-0.0854159	-0.0974252	-0.130994	-0.158798	-0.15539	-0.125073	-0.079147	-0.0205093	0.00460396	0.0165281	0.0537519	0.0122088	-0.0506947	-0.0518719	-0.0708225	-0.106157	-0.154198	-0.192578	-0.170781
			-122.5	-0.150501	-0.158158	-0.157109	-0.152381	-0.155529	-0.116006	-0.0768589	-0.0856276	-0.0964876	-0.119203	-0.155159	-0.172424	-0.138071	-0.0945641	-0.0859018	-0.0610945	-0.0383063	-0.0657052	-0.0755474	-0.0668367	-0.0373547	-0.0278509	-0.0126619	0.00441909	-0.0208999	-0.0627084	-0.0586256	-0.0539423	-0.0666023	-0.0996876	-0.133413	-0.133165	-0.101911	-0.0540294	0.00609099	0.0294613	0.0393184	0.0734901	0.029984	-0.0305625	-0.033044	-0.0514747	-0.084387	-0.124739	-0.157572	-0.132791
			-127.5	-0.124924	-0.134385	-0.136543	-0.126768	-0.124996	-0.0776072	-0.0314528	-0.033973	-0.0395004	-0.0607929	-0.0971638	-0.116783	-0.0826588	-0.0400125	-0.0350297	-0.0134846	0.00429743	-0.0273106	-0.044679	-0.0398513	-0.0142012	-0.00459259	0.0094592	0.030145	0.00987741	-0.0292504	-0.0248443	-0.0187518	-0.0314262	-0.0637872	-0.101737	-0.106521	-0.0732279	-0.0231022	0.0370536	0.060209	0.0669677	0.0959104	0.0535152	-0.00328651	-0.00865946	-0.0301804	-0.060739	-0.0935867	-0.121462	-0.0932242
			-132.5	-0.0968452	-0.106527	-0.109952	-0.0976589	-0.0927349	-0.0387819	0.0155229	0.0215329	0.0214866	0.00110405	-0.0364847	-0.0579204	-0.0223019	0.0171501	0.0168313	0.0339638	0.0469939	0.00857104	-0.0137886	-0.0123338	0.00830219	0.0173595	0.0328623	0.0563176	0.0397649	0.00397288	0.010517	0.018511	0.00535166	-0.0263166	-0.0673967	-0.0784629	-0.0438074	0.0117658	0.0708458	0.0952584	0.0997036	0.124525	0.0815456	0.0295838	0.0209015	-0.00431495	-0.0346456	-0.0623378	-0.0827957	-0.0527466
			-137.5	-0.0664801	-0.0768396	-0.0803147	-0.065085	-0.0545106	0.00264037	0.0638645	0.0782243	0.0825173	0.065669	0.0274132	0.00126714	0.0358252	0.074734	0.0695517	0.0805233	0.0877023	0.0434953	0.0148114	0.0132089	0.0294784	0.038664	0.0531039	0.0797124	0.0690789	0.0379416	0.0481143	0.0567996	0.0434249	0.012047	-0.0301952	-0.0488401	-0.0131472	0.0465835	0.106893	0.131609	0.134545	0.154844	0.115061	0.0659607	0.0516897	0.0227791	-0.00625558	-0.0281485	-0.0424254	-0.0110196
			-142.5	-0.0354883	-0.0454905	-0.0486695	-0.0303549	-0.0149403	0.0481304	0.115168	0.135093	0.14531	0.13065	0.0908678	0.0597548	0.0924935	0.131269	0.119075	0.12178	0.121638	0.0734459	0.0388082	0.033352	0.0494437	0.0583934	0.0736221	0.101856	0.099524	0.0747197	0.0855266	0.0952201	0.0814554	0.0503584	0.00412004	-0.0199088	0.0175669	0.0804341	0.1427	0.167037	0.167707	0.18577	0.149185	0.105099	0.0853227	0.052684	0.02332	0.00676792	-0.0020504	0.0294862
			-147.5	-0.00403371	-0.0131781	-0.0178096	0.00621574	0.0272599	0.0925314	0.167613	0.1936	0.204237	0.192071	0.152131	0.115068	0.144567	0.180243	0.16242	0.15497	0.150163	0.097696	0.0571827	0.0499432	0.0647726	0.0767903	0.0931083	0.120625	0.126116	0.107861	0.120779	0.131001	0.11568	0.0844673	0.035408	0.00510703	0.0454728	0.110639	0.176404	0.198449	0.197628	0.215234	0.18394	0.144532	0.120698	0.0811186	0.0495205	0.0389011	0.0352984	0.065103
			-152.5	0.0268658	0.0186709	0.0142527	0.0427619	0.0685565	0.136792	0.214634	0.246537	0.258726	0.248316	0.206334	0.165906	0.191157	0.220986	0.194825	0.180188	0.170698	0.114687	0.0700095	0.0600601	0.0760407	0.091773	0.109577	0.137649	0.148814	0.137336	0.152343	0.162026	0.141679	0.111829	0.060694	0.0249394	0.0688283	0.135915	0.205488	0.2266	0.227646	0.241708	0.214496	0.180053	0.152487	0.108605	0.077139	0.0662156	0.0654314	0.0930836
			-157.5	0.0544664	0.0481615	0.0431677	0.0786173	0.107588	0.178568	0.257406	0.292039	0.305002	0.296358	0.251386	0.205972	0.227282	0.251273	0.214349	0.194368	0.179805	0.12241	0.0735892	0.0640431	0.0802453	0.0989005	0.11908	0.148098	0.165076	0.160168	0.176372	0.185435	0.162644	0.131987	0.079725	0.0410196	0.0853326	0.153895	0.226888	0.248832	0.250879	0.263267	0.240104	0.209959	0.179501	0.131688	0.102667	0.0904743	0.0895322	0.11558
			-162.5	0.0736628	0.0711826	0.0674566	0.108136	0.142831	0.214718	0.293628	0.329835	0.344215	0.333717	0.285529	0.236051	0.251917	0.269507	0.22153	0.195615	0.180489	0.121648	0.0697865	0.0604963	0.0775893	0.100526	0.122668	0.149798	0.171494	0.172574	0.191655	0.199749	0.173714	0.141412	0.0882904	0.0489783	0.0923905	0.163348	0.237915	0.262597	0.265444	0.278318	0.260227	0.23492	0.197256	0.14861	0.121116	0.110329	0.105829	0.131037
			-167.5	0.0826738	0.0852762	0.086039	0.130845	0.168681	0.243405	0.319335	0.356275	0.371013	0.35996	0.31044	0.258181	0.265151	0.274771	0.216006	0.184942	0.169444	0.110447	0.0568554	0.048411	0.0679689	0.095311	0.119688	0.145175	0.167561	0.172768	0.195706	0.20304	0.173223	0.139837	0.0850733	0.0464097	0.0881854	0.162305	0.238415	0.264963	0.268947	0.284164	0.27179	0.250928	0.205416	0.15556	0.130455	0.120624	0.113777	0.13841
			-172.5	0.0832149	0.0912174	0.0955617	0.145234	0.185268	0.259868	0.335227	0.375136	0.388138	0.374403	0.324373	0.269327	0.268141	0.26852	0.202007	0.1654	0.149391	0.0903996	0.0355698	0.0291489	0.0508623	0.0834279	0.108934	0.130889	0.155146	0.164605	0.18951	0.193556	0.163105	0.129742	0.0735504	0.0357552	0.0776748	0.151557	0.227793	0.256806	0.260141	0.279807	0.273096	0.252335	0.204011	0.154647	0.132146	0.122975	0.117445	0.13756
			-177.5	0.073791	0.0888429	0.0969906	0.14975	0.191357	0.265156	0.339118	0.381122	0.392897	0.378952	0.327116	0.269349	0.263304	0.25412	0.180383	0.137731	0.122943	0.0631646	0.00666105	0.00318627	0.0275343	0.0635452	0.0922042	0.108342	0.133672	0.149688	0.171859	0.17275	0.143339	0.11123	0.0555337	0.0165161	0.0582226	0.1316	0.206694	0.235681	0.240181	0.265482	0.262568	0.242536	0.191396	0.146345	0.124839	0.117578	0.111616	0.128926
				-100	-99	-98	-97	-96	-95	-94	-93	-92	-91	-90	-89	-88	-87	-86	-85	-84	-83	-82	-81	-80	-79	-78	-77	-76	-75	-74	-73	-72	-71	-70	-69	-68	-67	-66	-65	-64	-63	-62	-61	-60	-59	-58	-57	-56	-55
				Time pre ICM [ms]
C
	Monkey B	Gamma-Excitability Phase [Deg]	177.5	-0.749327	-0.596598	-0.474731	-0.345087	-0.258244	-0.139597	-0.000837839	0.0025106	-0.171228	-0.187579	-0.176493	-0.139778	-0.0282194	-0.0151087	-0.107864	-0.156146	-0.19945	-0.270245	-0.334134	-0.247281	-0.173945	-0.133687	-0.0686903	0.034553	0.0177254	-0.00780169	-0.0732541	-0.103585	-0.0091109	-0.00213363	-0.0553151	-0.108033	-0.0645268	0.00945171	-0.0137071	0.000186677	0.0655579	0.0133762	-0.132672	-0.169656	-0.245511	-0.187626	-0.124655	-0.235665	-0.239772	-0.171707
			172.5	-0.76573	-0.618936	-0.509467	-0.361036	-0.300438	-0.236051	-0.10547	-0.112118	-0.285997	-0.212773	-0.195691	-0.106241	-0.0285367	-0.0380981	-0.093603	-0.132629	-0.202915	-0.302108	-0.342589	-0.29298	-0.269786	-0.237625	-0.178417	-0.0462507	-0.0264395	-0.0555064	-0.0439713	-0.111627	-0.0229073	-0.0578252	-0.104928	-0.214539	-0.14437	-0.0160496	0.0199508	0.00771848	0.0606696	0.0370289	-0.0939663	-0.19479	-0.186576	-0.0961722	-0.1445	-0.251298	-0.26706	-0.203907
			167.5	-0.766631	-0.679144	-0.554686	-0.389112	-0.312148	-0.228384	-0.159655	-0.163022	-0.25394	-0.159807	-0.15867	-0.0744481	-0.0467621	-0.00544025	-0.0909161	-0.154689	-0.209069	-0.357599	-0.340838	-0.30976	-0.221187	-0.1989	-0.152342	-0.0770603	-0.111045	-0.0632578	-0.0566563	-0.111755	-0.0618502	-0.0987801	-0.194153	-0.282688	-0.239755	-0.0824225	0.00119076	0.0644304	0.0171757	0.00767898	-0.135698	-0.113283	-0.0404866	-0.0262239	-0.153387	-0.255703	-0.285809	-0.230913
			162.5	-0.715216	-0.681787	-0.560833	-0.431994	-0.371646	-0.2818	-0.151885	-0.127948	-0.236472	-0.164405	-0.128402	-0.0492519	-0.0529878	-0.00873028	-0.116527	-0.172698	-0.215392	-0.372876	-0.385848	-0.365285	-0.261089	-0.18096	-0.151001	-0.148931	-0.166882	-0.148747	-0.141489	-0.122262	-0.124929	-0.218319	-0.208071	-0.281591	-0.223256	-0.122865	-0.0168192	0.0177724	0.0456831	0.0385788	-0.0866104	-0.0314771	0.0662758	0.00412732	-0.150688	-0.249426	-0.296435	-0.262045
			157.5	-0.688021	-0.646297	-0.511322	-0.45434	-0.425608	-0.343057	-0.220472	-0.19789	-0.267543	-0.202682	-0.145903	-0.0657052	-0.0755861	-0.0698354	-0.117602	-0.163992	-0.226325	-0.428683	-0.397113	-0.411267	-0.418962	-0.253796	-0.199864	-0.248302	-0.312332	-0.287125	-0.243697	-0.280674	-0.299997	-0.309657	-0.331411	-0.307737	-0.152071	-0.0876821	-0.0679093	0.0215265	0.0516828	0.0429873	-0.0048934	0.00189498	0.0801571	0.0267214	-0.136922	-0.210442	-0.272256	-0.236538
			152.5	-0.652203	-0.637342	-0.542248	-0.476583	-0.397699	-0.374122	-0.279633	-0.256094	-0.285862	-0.231006	-0.159913	-0.116812	-0.125184	-0.0918393	-0.10759	-0.122395	-0.254904	-0.374393	-0.412919	-0.499254	-0.4611	-0.394864	-0.392273	-0.336944	-0.416427	-0.453614	-0.391259	-0.35706	-0.366603	-0.245251	-0.358127	-0.369108	-0.208702	-0.0778483	-0.0488378	-0.0302675	-0.0194746	0.000281061	0.0240421	-0.00189498	0.0820352	-0.0158088	-0.0929606	-0.18466	-0.226074	-0.238793
			147.5	-0.606106	-0.607915	-0.579283	-0.523503	-0.450369	-0.400115	-0.318042	-0.258065	-0.291171	-0.173324	-0.138737	-0.108371	-0.0955949	-0.0158002	-0.0340123	-0.0882144	-0.193959	-0.316348	-0.435234	-0.511426	-0.508212	-0.495657	-0.438209	-0.360536	-0.449725	-0.493425	-0.434906	-0.38274	-0.261632	-0.261578	-0.30629	-0.292406	-0.234138	-0.102471	-0.0285121	0.0277519	-0.0165857	-0.0864492	0.0181332	-0.0146067	0.00896364	0.0130917	-0.0844327	-0.202191	-0.23124	-0.258114
			142.5	-0.532819	-0.55526	-0.505733	-0.510128	-0.469709	-0.432312	-0.294024	-0.280527	-0.260473	-0.139355	-0.119371	-0.0406619	-0.0964203	0.00140468	0.0293773	-0.0948024	-0.135391	-0.284084	-0.459254	-0.516261	-0.505255	-0.558929	-0.533337	-0.390554	-0.426536	-0.523907	-0.327538	-0.377026	-0.153078	-0.267865	-0.237041	-0.210246	-0.158249	-0.0685644	0.00618802	0.0365962	0.00160521	-0.0819911	-0.0433601	-0.0190792	0.033244	0.0454248	-0.0642624	-0.215977	-0.258862	-0.243143
			137.5	-0.473185	-0.461892	-0.442631	-0.518329	-0.479533	-0.440735	-0.351952	-0.282411	-0.237098	-0.161013	-0.109073	-0.0232444	-0.00514606	0.00158484	0.0402215	-0.0811738	-0.110606	-0.310525	-0.429388	-0.517294	-0.464472	-0.546182	-0.526706	-0.371693	-0.373202	-0.473181	-0.276936	-0.318845	-0.194184	-0.229232	-0.166424	-0.128363	-0.0759292	-0.00489892	0.0387914	0.0394577	-0.03777	-0.132997	-0.0860399	-0.055204	-0.0193895	0.022812	-0.0556619	-0.192648	-0.232326	-0.214727
			132.5	-0.388645	-0.352354	-0.409474	-0.466552	-0.473322	-0.442991	-0.379105	-0.331776	-0.262925	-0.243346	-0.103539	0.00555672	0.0636766	0.00824653	0.0244382	-0.0687759	-0.103993	-0.304501	-0.408719	-0.499564	-0.429772	-0.518312	-0.508201	-0.346751	-0.326532	-0.426751	-0.272818	-0.294289	-0.282864	-0.168533	-0.0979384	-0.0506534	0.00097495	0.0538442	0.0687527	-0.0044833	-0.0810716	-0.188078	-0.12302	-0.0896755	-0.0612228	-0.00412732	-0.0604922	-0.15795	-0.194182	-0.194947
			127.5	-0.328457	-0.290985	-0.367107	-0.392288	-0.455721	-0.478133	-0.408566	-0.329795	-0.285256	-0.252723	-0.102866	0.0359053	0.0679575	0.0735712	0.0156412	-0.120896	-0.116422	-0.228099	-0.372321	-0.463552	-0.406174	-0.480416	-0.483524	-0.27959	-0.246521	-0.340684	-0.259821	-0.329162	-0.319825	-0.0752937	-0.0333417	0.0211025	0.0706132	0.106415	0.0723791	-0.0502562	-0.125334	-0.241985	-0.139959	-0.123495	-0.0644335	-0.0202034	-0.00518344	-0.114929	-0.148132	-0.174249
			122.5	-0.343538	-0.224715	-0.262269	-0.398752	-0.41985	-0.479788	-0.410075	-0.29077	-0.302801	-0.275268	-0.105469	0.0197104	0.0540498	0.0994736	0.0376403	-0.101603	-0.150512	-0.23067	-0.350875	-0.414959	-0.37782	-0.4371	-0.424018	-0.178489	-0.129204	-0.213893	-0.238331	-0.332174	-0.270768	-0.0753426	-0.0538289	0.0374288	0.132743	0.152798	0.02718	-0.0458682	-0.109222	-0.224382	-0.15477	-0.161115	-0.0795673	-0.0276478	0.00518344	-0.0665497	-0.0974332	-0.153658
			117.5	-0.248331	-0.174425	-0.137258	-0.319266	-0.354461	-0.457119	-0.364489	-0.320077	-0.298595	-0.294254	-0.111506	2.58122e-05	0.0478082	0.0948339	0.0607322	-0.0547939	-0.135856	-0.24882	-0.418573	-0.425195	-0.355611	-0.392012	-0.330764	-0.0905729	-0.0876806	-0.205776	-0.229395	-0.311668	-0.265907	-0.0930789	-0.0997381	-0.0544811	0.0515211	0.0945367	-0.016043	-0.0274193	-0.0840954	-0.241919	-0.14867	-0.158215	-0.106115	-0.0104621	-0.00887354	-0.0153558	-0.0636837	-0.13333
			112.5	-0.146868	-0.0762715	-0.140054	-0.215242	-0.314696	-0.418775	-0.349796	-0.280499	-0.289227	-0.261429	-0.13757	-0.0148963	0.0722934	0.115582	0.0851269	-0.0731624	-0.114248	-0.248089	-0.398913	-0.438928	-0.431544	-0.391824	-0.287153	-0.0683691	-0.0805613	-0.209308	-0.170955	-0.211613	-0.168033	-0.104459	-0.0018068	0.020634	0.0267397	-0.0131647	-0.0670211	-0.122281	-0.219817	-0.303339	-0.225412	-0.18304	-0.13059	-0.033854	0.0328519	0.0089056	-0.0435726	-0.11283
			107.5	-0.067598	-0.0295364	-0.0528545	-0.205681	-0.264557	-0.34022	-0.319597	-0.25741	-0.273402	-0.219021	-0.156308	-0.017774	0.101837	0.154985	0.109446	-0.0526317	-0.130982	-0.255389	-0.342275	-0.405473	-0.386046	-0.318292	-0.235411	-0.114251	-0.108141	-0.176665	-0.125626	-0.135238	-0.0600856	0.00213363	0.0903155	0.0781138	0.07498	0.035148	-0.0492449	-0.089676	-0.169935	-0.26878	-0.274994	-0.175267	-0.134193	-0.0478538	0.0306564	0.0100515	-0.090989	-0.105465
			102.5	0.00698522	0.0589821	-0.0405282	-0.116563	-0.209674	-0.31108	-0.224587	-0.219859	-0.158865	-0.184056	-0.103716	0.0174425	0.148168	0.20098	0.137547	0.0211211	-0.0655549	-0.175704	-0.258558	-0.321317	-0.250107	-0.191453	-0.112783	-0.0669304	-0.0181257	-0.0669617	-0.0590245	-0.105817	-0.0374106	0.0818751	0.101336	0.104046	0.101113	0.0224297	-0.00119076	-0.0515595	-0.112286	-0.247425	-0.312071	-0.167807	-0.131441	-0.0884562	0.00723441	-0.0820641	-0.166048	-0.161094
			97.5	0.0889667	0.141296	0.00137503	-0.0805986	-0.186203	-0.224196	-0.095767	-0.180446	-0.116102	-0.143586	-0.0926388	0.0777455	0.197116	0.234514	0.20066	0.098875	0.0362113	-0.0776696	-0.122212	-0.197489	-0.164392	-0.0919325	-0.077127	-0.0674159	-0.0111505	0.0229705	0.0667376	-0.0368067	0.0218975	0.129777	0.151062	0.0167513	0.111088	0.0634468	0.047912	0.0314225	-0.0995979	-0.26733	-0.299871	-0.159649	-0.130121	-0.0833444	-0.00815136	-0.0444825	-0.118034	-0.228729
			92.5	0.204753	0.221923	0.0459323	-0.0813262	-0.172943	-0.198567	-0.105417	-0.140234	-0.071648	-0.102511	-0.0767357	0.105834	0.228728	0.273043	0.264916	0.184205	0.169823	0.0725345	-0.00373987	-0.086934	-0.104614	-0.0585773	-0.0655653	-0.0739691	-0.0268014	0.0639351	0.0923927	0.104143	0.13393	0.2038	0.204107	0.026753	0.0289465	0.106276	0.103856	-0.000773697	-0.158741	-0.278012	-0.257082	-0.117744	-0.106566	-0.0949944	0.00749614	0.00280215	-0.076285	-0.229561
			87.5	0.210862	0.273868	0.0968946	-0.0562427	-0.134015	-0.165819	-0.137184	-0.147369	-0.0266691	-0.0616899	-0.056828	0.129627	0.206721	0.182603	0.262889	0.237279	0.26668	0.196232	0.130057	0.0509594	0.0315732	-0.0198405	-0.0747511	-0.0851286	-0.048833	0.0372009	0.0968499	0.152992	0.231456	0.242336	0.213945	0.0749505	0.0251981	0.00489892	0.0222245	-0.0425733	-0.144997	-0.249816	-0.205679	-0.070214	-0.0692243	-0.1008	0.0186455	-2.34276e-05	-0.0610352	-0.175462
			82.5	0.282156	0.336593	0.158059	-0.011258	-0.0849038	-0.104175	-0.142312	-0.170724	-0.107262	-0.112669	-0.0935805	0.0795184	0.0935743	0.0809723	0.227115	0.24812	0.187806	0.197231	0.194685	0.116574	0.114622	0.0423874	-0.0519177	-0.0754472	-0.0751965	0.00505795	0.105656	0.182909	0.257553	0.268238	0.237835	0.137221	0.038391	-0.0343432	-0.00938825	-0.0912616	-0.177879	-0.217998	-0.144893	-0.0160675	-0.0264081	-0.107179	-0.00736423	-0.00265289	-0.0857441	-0.128685
			77.5	0.261042	0.383949	0.209478	0.0397174	-0.0298862	-0.0400007	-0.107013	-0.157268	-0.193512	-0.20314	-0.196228	-0.0281332	-0.00210278	0.022115	0.151117	0.219463	0.192751	0.199278	0.210141	0.18186	0.161762	0.0909712	-0.00138213	-0.0339392	-0.0785587	-0.0204894	0.122288	0.199468	0.276814	0.258534	0.228596	0.156822	-0.00097495	-0.0383795	-0.0831616	-0.132573	-0.160372	-0.184775	-0.0745112	0.0451547	0.00285913	-0.113446	-0.0364671	-0.00258124	-0.0963048	-0.124803
			72.5	0.176133	0.352307	0.251511	0.0933869	0.0276616	0.0258161	-0.0290386	-0.142681	-0.187858	-0.219906	-0.283853	-0.107551	-0.0180223	0.00243037	0.0605454	0.223774	0.216303	0.234615	0.256058	0.165954	0.145224	0.151512	0.0401101	-0.000571821	-0.058556	-0.0242164	0.15346	0.202532	0.235331	0.236907	0.152697	0.140887	-0.0244572	-0.0547286	-0.130563	-0.137929	-0.136659	-0.152433	0.0048934	0.113186	-0.00285913	-0.115384	-0.0669322	-0.0151459	-0.0569587	-0.0935725
			67.5	0.132628	0.261072	0.285656	0.147319	0.0852254	0.0919444	0.0509893	-0.127065	-0.130584	-0.171529	-0.250536	-0.117553	-0.0321954	-0.0148722	-0.00697118	0.188261	0.236109	0.264414	0.26908	0.157739	0.159686	0.102035	0.0670269	0.0236463	-0.0388626	0.00154385	0.177615	0.203598	0.22526	0.208822	0.115019	0.0778067	-0.0366725	-0.168928	-0.174044	-0.170506	-0.224364	-0.189681	-0.0193532	0.160155	-0.012647	-0.0977453	-0.0972672	-0.0518619	-0.0118695	-0.0654874
			62.5	0.107223	0.174939	0.212023	0.199819	0.141035	0.156655	0.129844	-0.0924515	-0.0775358	-0.126585	-0.207214	-0.125302	-0.0443134	-0.0294758	-0.0789621	0.138381	0.161149	0.195863	0.255967	0.148282	0.167636	0.109671	0.0849297	0.0381929	-0.0120676	0.024237	0.180524	0.203036	0.250077	0.169896	0.0375675	-0.109666	-0.185294	-0.243031	-0.195424	-0.160177	-0.208558	-0.229589	-0.109361	0.0288054	-0.0511655	-0.0861143	-0.122722	-0.087974	0.0372338	-0.0309
			57.5	0.115521	0.205896	0.196312	0.249773	0.193922	0.218063	0.204321	-0.013267	-0.0298934	-0.0862699	-0.163041	-0.130253	-0.0541099	-0.0672974	-0.126811	0.076122	0.0782112	0.104447	0.154318	0.112092	0.116648	0.0697276	0.00138213	0.0429503	0.00150419	0.0392092	0.173231	0.184803	0.180018	0.114174	-0.0172464	-0.169539	-0.210318	-0.293413	-0.225871	-0.237538	-0.205588	-0.222666	-0.161412	-0.098961	-0.167372	-0.0808305	-0.125535	-0.0933317	0.051944	0.0108734
			52.5	0.0464681	0.193326	0.238414	0.22302	0.243169	0.274458	0.271786	0.0646094	0.0117094	-0.0512638	-0.118257	-0.131784	-0.0613405	-0.105908	-0.177972	0.00432187	-0.00931133	0.00730584	0.0448091	0.0231971	0.0240105	3.27784e-05	-0.0741398	0.0240084	0.00324025	0.0585623	0.145578	0.109124	0.110507	0.0375633	-0.0808998	-0.21877	-0.278419	-0.348961	-0.388545	-0.418606	-0.39773	-0.353593	-0.209035	-0.137551	-0.208369	-0.120616	-0.120126	-0.0936591	0.0394661	0.0414144
			47.5	-0.0536308	0.0873487	0.273558	0.247084	0.269055	0.319531	0.330496	0.141059	0.0624255	-0.00314244	-0.0729702	-0.126586	-0.0657634	-0.128778	-0.220501	-0.0736816	-0.0976307	-0.0470152	-0.0444286	-0.0976461	-0.0784812	-0.0616207	-0.116057	-0.0635306	-0.0172607	0.0413158	0.0980349	0.0813312	0.0255411	-0.0682507	-0.173374	-0.271813	-0.34681	-0.440772	-0.490015	-0.465959	-0.473228	-0.47094	-0.310346	-0.1393	-0.204736	-0.144034	-0.111932	-0.0868194	0.0193298	0.0384387
			42.5	-0.0880285	-0.0102236	0.147113	0.227405	0.324952	0.256105	0.348862	0.215955	0.130585	0.0541114	-0.0273947	-0.10422	-0.0671232	-0.134341	-0.225606	-0.154676	-0.148697	-0.0704545	-0.0664133	-0.18161	-0.197948	-0.135335	-0.1237	-0.143129	-0.0778198	0.0120022	0.0126644	0.0179753	-0.0199078	-0.144588	-0.244542	-0.338739	-0.468515	-0.473333	-0.485028	-0.465847	-0.451362	-0.499437	-0.379767	-0.188488	-0.189814	-0.150795	-0.106853	-0.0544778	0.0139023	0.00270668
			37.5	0.0225457	0.171786	0.297373	0.325322	0.322555	0.206769	0.310935	0.236831	0.187358	0.111182	0.0179106	-0.0838882	-0.0651374	-0.121514	-0.213893	-0.221187	-0.17224	-0.136167	-0.139064	-0.25658	-0.227817	-0.170211	-0.182629	-0.127151	-0.0597512	-0.0138491	0.0207527	-0.0105649	-0.0372754	-0.13914	-0.278346	-0.42206	-0.498695	-0.434139	-0.420924	-0.44338	-0.422052	-0.384572	-0.330312	-0.262757	-0.232481	-0.155134	-0.109604	-0.0192518	0.0405885	0.0124389
			32.5	0.187342	0.250269	0.346632	0.335014	0.29691	0.221575	0.295198	0.295793	0.156915	0.151671	0.061891	-0.0659204	-0.0595022	-0.102719	-0.230217	-0.240426	-0.258929	-0.224657	-0.234104	-0.263685	-0.254443	-0.190014	-0.227758	-0.140139	-0.0407732	-0.044324	-0.00079724	-0.0452797	-0.0350771	-0.13338	-0.311267	-0.398361	-0.454769	-0.451414	-0.350166	-0.391051	-0.339916	-0.271195	-0.267726	-0.251787	-0.317818	-0.224247	-0.109493	-0.0434035	0.00132527	0.0448339
			27.5	0.154273	0.142026	0.214715	0.226837	0.216427	0.171378	0.140724	0.225653	0.182835	0.157741	0.102982	-0.0507001	-0.0499402	-0.131194	-0.269051	-0.250789	-0.289795	-0.311475	-0.305047	-0.294122	-0.276564	-0.186967	-0.238529	-0.101906	-0.0188955	-0.0849332	-0.0615973	-0.0530118	-0.0447957	-0.166635	-0.346361	-0.441068	-0.435953	-0.463742	-0.301176	-0.300977	-0.23616	-0.160759	-0.159918	-0.210303	-0.337243	-0.247614	-0.200103	-0.120755	-0.0504385	0.00873068
			22.5	0.0558799	0.0091266	0.111011	0.136686	0.204735	0.124507	-0.0590567	0.0846831	0.134346	0.109473	0.110548	-0.0357009	-0.0363085	-0.138644	-0.287467	-0.239463	-0.256635	-0.367221	-0.356287	-0.335702	-0.307074	-0.212912	-0.249813	-0.0712001	-0.0190438	-0.11334	-0.0971918	-0.043331	-0.0549117	-0.19595	-0.395451	-0.484813	-0.425164	-0.456687	-0.288923	-0.21183	-0.133652	-0.114265	-0.0998729	-0.154999	-0.27448	-0.172973	-0.17113	-0.153824	-0.0790178	-0.0349218
			17.5	0.0666781	0.0459146	0.110447	0.138807	0.155807	0.100505	-0.206744	-0.0677852	0.0316857	0.0458207	0.0637944	-0.00111122	-0.0187583	-0.12436	-0.283444	-0.20797	-0.22502	-0.346031	-0.399703	-0.387446	-0.310271	-0.262927	-0.237769	-0.0905541	-0.0051368	-0.129572	-0.119201	-0.0810427	-0.12128	-0.263292	-0.42919	-0.491243	-0.412494	-0.439497	-0.265679	-0.124419	-0.0330315	-0.0706741	-0.0156435	-0.0871792	-0.1966	-0.0860843	-0.132475	-0.137541	-0.0634164	-0.0592249
			12.5	0.0845559	0.111582	0.101819	0.131644	0.0906549	0.0290608	-0.220111	-0.133776	-0.0211261	-0.0334466	0.00662961	-2.58122e-05	0.00210278	-0.0889399	-0.256176	-0.15895	-0.155596	-0.250864	-0.351794	-0.349263	-0.333908	-0.332626	-0.217978	-0.0800974	0.00249955	-0.124761	-0.145296	-0.123385	-0.218278	-0.342688	-0.439364	-0.498387	-0.398514	-0.4192	-0.248963	-0.0901959	0.00251113	-0.0204211	0.0659072	-0.00938174	-0.103258	0.0122128	-0.0868316	-0.0733649	-0.02459	-0.0746327
			7.5	0.115045	0.105324	0.081962	0.0708954	0.0196142	-0.0522209	-0.206692	-0.181005	-0.061186	-0.0488943	0.00421529	-0.0268934	-0.019379	-0.0340326	-0.206043	-0.0953339	-0.0849624	-0.152007	-0.257224	-0.279498	-0.341536	-0.277558	-0.169983	-0.0722229	0.0039839	-0.14415	-0.146528	-0.204958	-0.281649	-0.364798	-0.449488	-0.504582	-0.383493	-0.395953	-0.304482	-0.123244	0.00858276	-0.0585849	0.100526	0.104738	0.0560138	0.0698921	-0.0356349	0.00360181	-0.00940752	-0.0467885
			2.5	0.0588402	0.0737888	0.045833	0.000682135	-0.0539231	-0.127535	-0.22392	-0.227263	-0.101934	-0.0242772	0.0183906	-0.0534743	-0.0993213	-0.0513344	-0.134497	-0.104798	-0.0870674	-0.0532621	-0.172373	-0.212453	-0.242596	-0.158541	-0.194812	-0.0705819	-0.00150419	-0.189424	-0.286935	-0.286919	-0.339928	-0.400265	-0.440368	-0.497847	-0.379394	-0.409525	-0.343328	-0.162543	-0.0552107	-0.0523979	0.15196	0.225667	0.222247	0.124522	0.0193551	0.0364643	0.00697386	-0.00395795
			-2.5	-0.000731202	0.0238268	-0.0115037	-0.0673206	-0.124647	-0.109145	-0.191049	-0.269728	-0.111932	-0.00488216	0.0222164	0.00617093	-0.144061	-0.0709802	-0.102231	-0.0505898	-0.032781	-0.035974	-0.111282	-0.10019	-0.120789	-0.167038	-0.207457	-0.0388822	-0.0287446	-0.238962	-0.347961	-0.355307	-0.423986	-0.489126	-0.492982	-0.472508	-0.41008	-0.356129	-0.223001	-0.155709	-0.119595	0.0668472	0.197148	0.241489	0.300906	0.17433	0.0308491	0.0492847	0.02309	0.00238974
			-7.5	-0.0545757	-0.0476496	-0.0912348	-0.118039	-0.096672	-0.0706839	-0.163458	-0.262671	-0.108009	-0.00334922	0.0267854	0.018067	-0.0988161	-0.0135955	0.0130158	0.0913648	0.133769	0.0764276	-0.0325272	-0.0125961	-0.112171	-0.167033	-0.210487	-0.0383754	-0.047261	-0.273688	-0.406297	-0.434073	-0.489102	-0.562047	-0.574032	-0.510042	-0.32159	-0.175275	-0.120522	-0.0694842	-0.0138143	0.0305554	0.184515	0.233726	0.266454	0.216885	0.0134165	0.0593451	0.037991	-0.00219853
			-12.5	-0.0394623	-0.0662394	-0.120446	-0.0828006	-0.0566407	-0.0666185	-0.162104	-0.239124	-0.0900638	-0.0537915	0.0330004	0.0152481	-0.0950138	-0.0017333	0.0823772	0.225399	0.254189	0.150493	0.0409343	0.0788921	-0.0941765	-0.157367	-0.134464	-0.0643133	-0.058334	-0.267544	-0.467867	-0.497844	-0.515387	-0.587003	-0.639391	-0.568577	-0.303189	-0.176309	-0.183339	-0.132191	-0.0485891	0.00783127	0.16502	0.185952	0.224843	0.202814	0.115453	0.0666961	0.0513879	-0.0101991
			-17.5	0.00291041	-0.052816	-0.136506	-0.106434	-0.0196142	-0.0591137	-0.190949	-0.210062	-0.071187	-0.0442281	0.0408604	-0.0347634	-0.112694	-0.042201	0.106683	0.266267	0.263632	0.197064	0.115782	0.104266	-0.06778	-0.0607722	-0.0193794	0.000571821	-0.127916	-0.254369	-0.485093	-0.524272	-0.513696	-0.595171	-0.645161	-0.571038	-0.27916	-0.22236	-0.239409	-0.182595	-0.0886115	-0.000281061	0.157916	0.163372	0.177285	0.282565	0.230964	0.164963	-0.0316156	0.00219853
			-22.5	0.0122423	-0.0401561	-0.0775111	-0.0929848	-0.0713658	-0.116652	-0.230925	-0.173245	-0.119832	0.00314244	0.0487722	-0.0720111	-0.124237	-0.0552149	0.095155	0.243344	0.294736	0.263759	0.22323	0.138883	0.0927345	0.0619978	0.0969844	0.0749773	-0.0875387	-0.225079	-0.460217	-0.520761	-0.496084	-0.582565	-0.568353	-0.484932	-0.2497	-0.248575	-0.276066	-0.214884	-0.0724756	0.0634011	0.231288	0.164374	0.22026	0.338466	0.206503	0.175184	-0.0177023	-0.0414885
			-27.5	0.00352072	-0.0365508	-0.0802925	-0.127488	-0.135345	-0.187925	-0.18362	-0.149061	-0.091729	0.0623656	0.0125373	-0.100946	-0.127637	-0.0730259	0.126646	0.21303	0.27621	0.292767	0.273261	0.278967	0.260221	0.2112	0.185881	0.0571705	0.0763496	-0.183716	-0.377309	-0.458614	-0.461478	-0.42502	-0.450029	-0.379226	-0.205802	-0.193351	-0.219314	-0.161968	-0.0120393	0.129616	0.242902	0.142436	0.214854	0.349579	0.212571	0.127288	0.0655504	-0.0288619
			-32.5	-0.0244119	-0.0237014	-0.0785347	-0.121336	-0.0968689	-0.172513	-0.135615	-0.0834757	0.0408287	0.0565276	-0.0262393	-0.0934036	-0.124209	-0.0463062	0.167707	0.178886	0.252646	0.296293	0.286972	0.277302	0.368381	0.420018	0.164051	0.150082	0.0804548	-0.0771626	-0.237241	-0.351761	-0.348054	-0.356122	-0.361347	-0.317827	-0.198333	-0.165743	-0.146627	-0.0965887	0.0712021	0.175883	0.250672	0.184193	0.276467	0.410547	0.277814	0.193095	0.144297	0.134699
			-37.5	-0.00650728	-0.00751283	-0.0760536	-0.12846	-0.0985298	-0.0791672	-0.0823755	-0.0025106	0.0798083	0.0230728	-0.0592279	-0.0871336	-0.110959	-0.00140468	0.19017	0.149682	0.227113	0.246223	0.273076	0.306299	0.377533	0.437915	0.168942	0.098276	0.0415239	-0.0300214	-0.153841	-0.228443	-0.185094	-0.291798	-0.337916	-0.241018	-0.14671	-0.0271195	-0.0384591	0.0630665	0.20578	0.21833	0.362424	0.416895	0.470863	0.442714	0.323619	0.232151	0.212846	0.198539
			-42.5	-0.102628	0.00751283	-0.0563612	-0.0515501	0.0561672	-0.00569807	0.000837839	0.0889817	0.0924107	0.0125242	-0.0732566	-0.0393402	-0.0668341	0.04618	0.13072	0.114224	0.193861	0.194463	0.212532	0.23807	0.395089	0.387474	0.120069	0.0336869	0.0115195	-0.0224051	-0.06273	-0.1393	-0.096177	-0.216316	-0.229814	-0.147169	-0.0883237	-0.0250096	0.0371739	0.155053	0.233282	0.243691	0.437792	0.45174	0.4819	0.453171	0.54759	0.461774	0.34363	0.384878
			-47.5	-0.0490505	-0.0306578	-0.0780787	-0.000682135	0.113155	0.118232	0.147785	0.165792	0.168161	0.0729688	-0.0758033	-0.0634898	-0.0546787	0.00159516	0.0540996	0.0902123	0.154364	0.161718	0.153345	0.165766	0.380163	0.377758	0.0870994	-0.00539182	0.00554296	-0.00154385	0.00079724	0.0459046	0.0230512	-0.0703804	-0.0965615	-0.0769267	-0.0260408	-0.0109903	0.0223699	0.133369	0.260165	0.262311	0.405117	0.427132	0.477553	0.508519	0.655572	0.536096	0.451898	0.478672
			-52.5	-0.050287	-0.0132257	0.0171973	0.137709	0.179735	0.147704	0.208258	0.265461	0.294754	0.245886	0.062802	-0.0288425	-0.149498	-0.099995	-0.0182593	0.0415211	0.0991255	0.137791	0.098858	0.0938124	0.274721	0.268685	0.0685001	-0.0159393	0.0395653	0.0647083	0.15093	0.255945	0.210886	0.13929	0.00363607	-0.0167513	0.0237781	0.0412215	0.0409411	0.14953	0.275984	0.303569	0.376683	0.470556	0.560724	0.616803	0.703901	0.543165	0.458117	0.491922
			-57.5	0.000731202	-0.0151912	0.0425425	0.128914	0.202371	0.175383	0.300255	0.29611	0.334562	0.360306	0.165985	0.144084	0.00730213	-0.0617989	-0.00266233	-0.00718102	0.0545266	0.115164	0.051121	0.0274816	0.155297	0.157444	0.0875029	0.0430976	0.190668	0.218149	0.281471	0.321646	0.342967	0.274556	0.151423	0.121589	0.1453	0.150636	0.100706	0.200275	0.335733	0.352359	0.476171	0.542293	0.586907	0.648932	0.666492	0.511106	0.468668	0.494346
			-62.5	0.0637112	0.0183181	0.0706673	0.213609	0.24389	0.268583	0.417458	0.375886	0.425879	0.478253	0.278833	0.250656	0.168007	0.102058	-0.059557	-0.0616459	0.00493238	0.0674076	0.0528882	0.0676736	0.223419	0.300662	0.168451	0.0854786	0.239654	0.276893	0.348067	0.389777	0.412387	0.42365	0.264151	0.156347	0.152161	0.175383	0.219023	0.358535	0.410219	0.392056	0.513986	0.537822	0.549177	0.660531	0.622761	0.479041	0.487357	0.5031
			-67.5	0.0476546	0.00799051	0.0635591	0.230325	0.301189	0.396794	0.549062	0.517486	0.577678	0.50579	0.374101	0.306331	0.197213	0.12645	-0.00325827	-0.0845961	0.0253516	0.135075	0.171404	0.195925	0.289111	0.362761	0.269826	0.181624	0.30922	0.341102	0.419877	0.463649	0.546081	0.51164	0.308193	0.268927	0.266465	0.213598	0.226105	0.372467	0.437588	0.406356	0.541543	0.550363	0.561512	0.616457	0.57287	0.461338	0.500684	0.519355
			-72.5	0.0301338	0.00979712	0.046052	0.263677	0.399775	0.494814	0.613242	0.606661	0.627851	0.541135	0.407804	0.339972	0.233189	0.163053	0.0905911	0.00284985	0.0770372	0.169195	0.229715	0.221034	0.30649	0.373319	0.349732	0.337788	0.458513	0.465325	0.539456	0.606722	0.693358	0.587927	0.408992	0.391697	0.397372	0.35558	0.305214	0.394976	0.471556	0.42331	0.567243	0.5798	0.560545	0.586347	0.536528	0.47202	0.502733	0.543412
			-77.5	0.0739761	0.0273785	0.122106	0.351586	0.452251	0.507103	0.633522	0.639861	0.659989	0.530693	0.322738	0.265646	0.198425	0.164983	0.092782	0.0254532	0.0505958	0.153629	0.225111	0.253728	0.334022	0.394751	0.370903	0.472624	0.537178	0.590025	0.718747	0.767847	0.752903	0.616974	0.435858	0.362538	0.40589	0.497787	0.464152	0.535984	0.515217	0.403412	0.570183	0.58299	0.551855	0.579271	0.529195	0.492235	0.512864	0.57471
			-82.5	0.0558582	0.029547	0.00739784	0.242759	0.425005	0.515389	0.652345	0.647999	0.603308	0.460297	0.290536	0.242921	0.186493	0.168028	0.110368	0.0609558	0.0936664	0.144613	0.220847	0.27798	0.367726	0.423645	0.41432	0.50552	0.54953	0.592025	0.755913	0.798878	0.694648	0.534966	0.397216	0.330422	0.385617	0.485049	0.571507	0.583975	0.559815	0.431221	0.556344	0.569564	0.550025	0.578235	0.532651	0.515795	0.530949	0.611869
			-87.5	0.0339672	0.0392208	0.0175706	0.143862	0.337499	0.489631	0.57326	0.520293	0.502185	0.366865	0.191447	0.153528	0.170892	0.174574	0.130878	0.0991781	0.146253	0.190847	0.216076	0.281186	0.403534	0.456242	0.469366	0.543339	0.565768	0.614694	0.746662	0.712715	0.610149	0.493192	0.356664	0.296459	0.363386	0.470523	0.556535	0.632619	0.605102	0.466888	0.548416	0.557354	0.565545	0.54126	0.51542	0.491716	0.555965	0.652721
			-92.5	0.035501	0.0416038	0.0191012	0.151173	0.275034	0.411423	0.501111	0.442411	0.389759	0.214603	0.0396199	0.0233475	0.0513135	0.101778	0.119438	0.137953	0.198039	0.252612	0.253594	0.282892	0.435213	0.488755	0.526355	0.584053	0.628138	0.675479	0.772256	0.671354	0.56717	0.450516	0.315559	0.239531	0.335942	0.454251	0.53956	0.671856	0.63652	0.502658	0.553065	0.568908	0.532625	0.464916	0.465261	0.478621	0.516905	0.681611
			-97.5	0.0291279	0.0363499	0.0121913	0.154053	0.262933	0.324724	0.400638	0.335077	0.285775	0.114911	-0.0298266	0.00576409	0.027527	0.00426624	0.0513978	0.106122	0.211384	0.28809	0.308101	0.332652	0.446802	0.543237	0.582884	0.625515	0.686772	0.728576	0.794097	0.672559	0.524839	0.408324	0.216543	0.175992	0.248155	0.385561	0.520683	0.651732	0.653213	0.533545	0.58147	0.567067	0.460878	0.393652	0.393008	0.486804	0.494079	0.636819
			-102.5	0.0154949	0.0239583	-0.00137503	0.149062	0.262846	0.307397	0.311934	0.228463	0.234481	0.13106	-0.00421529	0.0384336	0.0525744	-0.0207709	0.00266233	0.0880116	0.209269	0.317886	0.336987	0.381279	0.487653	0.603239	0.63683	0.66568	0.715888	0.741332	0.809278	0.67037	0.492631	0.310768	0.15173	0.155024	0.222287	0.302687	0.434563	0.565125	0.612901	0.5181	0.551956	0.538354	0.421032	0.339202	0.336742	0.46258	0.517898	0.597633
			-107.5	0.0142467	0.0316469	0.0146147	0.137871	0.257271	0.297328	0.290439	0.201757	0.240751	0.187458	0.0626441	0.0622198	0.0672968	-0.0123145	-0.0275208	0.0834869	0.217214	0.31978	0.337302	0.388432	0.492864	0.617387	0.657562	0.678909	0.706898	0.732118	0.79738	0.622552	0.417546	0.209207	0.140587	0.140476	0.219069	0.291033	0.355053	0.477476	0.540199	0.477087	0.528048	0.533633	0.387369	0.303018	0.29822	0.440296	0.539722	0.607959
			-112.5	0.0330487	0.058948	0.0482675	0.12246	0.247966	0.284249	0.268412	0.241898	0.288948	0.244342	0.13029	0.1024	0.0815737	-0.0135839	-0.0414436	0.0640843	0.188243	0.278113	0.294416	0.364033	0.498818	0.62711	0.661554	0.685929	0.70322	0.719471	0.760923	0.570652	0.36042	0.217216	0.160317	0.165503	0.236439	0.306175	0.287524	0.399234	0.468917	0.415294	0.514184	0.507917	0.357895	0.284097	0.276754	0.431466	0.55726	0.619739
			-117.5	0.0611986	0.0899792	0.0862146	0.152803	0.281584	0.315832	0.320091	0.28807	0.338966	0.302218	0.199106	0.172547	0.135704	0.0275529	-0.0747823	-0.00606283	0.124958	0.197506	0.224581	0.302987	0.464841	0.635522	0.642037	0.632861	0.653072	0.655378	0.725671	0.531245	0.350186	0.25125	0.192767	0.204281	0.265141	0.333722	0.286084	0.329957	0.406294	0.363634	0.484262	0.444744	0.309089	0.279497	0.269664	0.433078	0.568491	0.59665
			-122.5	0.0922698	0.124096	0.127783	0.206153	0.345195	0.37909	0.373343	0.336706	0.391125	0.36162	0.269467	0.236374	0.0587441	-0.0399906	-0.0326132	0.00206137	0.054816	0.105049	0.143703	0.232046	0.393944	0.574096	0.570514	0.581772	0.585757	0.582406	0.602391	0.469	0.398741	0.297685	0.23604	0.234223	0.30319	0.371463	0.305496	0.29974	0.356149	0.326394	0.449642	0.376896	0.276891	0.285176	0.273074	0.441408	0.513501	0.528209
			-127.5	-0.00668748	0.0831468	0.161083	0.262482	0.411314	0.44388	0.428245	0.387987	0.445667	0.42297	0.292758	0.141087	0.0435744	-0.0316985	-0.0102594	0.0539298	0.101463	0.0257445	0.0528886	0.152127	0.313917	0.501284	0.490996	0.543155	0.509691	0.484088	0.467751	0.363269	0.369856	0.304698	0.196303	0.173439	0.275587	0.385812	0.333896	0.309432	0.357241	0.342479	0.396644	0.341533	0.243432	0.250772	0.282706	0.417702	0.444349	0.459636
			-132.5	-0.111962	-0.019596	0.0641755	0.278711	0.403741	0.463	0.457599	0.349083	0.374185	0.364548	0.201536	0.0889361	0.0324356	0.00159012	0.0459321	0.103817	0.10878	-0.00731244	-0.0247947	0.0708219	0.241411	0.400853	0.424577	0.485512	0.445519	0.363413	0.380663	0.316498	0.331058	0.277732	0.142031	0.135019	0.23331	0.348859	0.317671	0.326727	0.30847	0.221983	0.264165	0.244153	0.196065	0.210565	0.265405	0.323687	0.350686	0.365238
			-137.5	-0.217376	-0.1224	-0.0253818	0.189283	0.334399	0.382404	0.372263	0.268843	0.317801	0.293466	0.194354	0.132223	0.0814927	0.0608319	0.100961	0.0621186	0.0156221	0.0457938	-0.0733755	-0.00342115	0.154945	0.29605	0.348172	0.407592	0.385758	0.332616	0.357252	0.304504	0.386191	0.329718	0.151603	0.144456	0.216799	0.31693	0.280915	0.240028	0.23323	0.157847	0.158035	0.0928355	0.0635004	0.0783147	0.111861	0.13038	0.144139	0.2458
			-142.5	-0.291425	-0.210794	-0.107378	0.106686	0.25999	0.308265	0.294881	0.308594	0.264528	0.331603	0.251458	0.18051	0.14076	0.116888	0.151514	0.00499865	-0.00493238	0.00539318	0.00373987	-0.020885	0.118019	0.246336	0.331857	0.346401	0.319702	0.271037	0.320628	0.354622	0.444659	0.380245	0.203384	0.159287	0.237889	0.284356	0.174236	0.114935	0.0836132	0.0189793	0.0458891	0.00700435	-0.00475223	-0.00578843	0.0228931	0.0184847	-0.0183367	0.12112
			-147.5	-0.324844	-0.22325	-0.142356	0.0243459	0.0965507	0.118832	0.197319	0.203311	0.198105	0.224929	0.305557	0.253162	0.202574	0.166119	0.110379	-0.0606666	-0.0287059	-0.0442219	0.0703448	0.0456045	0.114652	0.199886	0.211893	0.213951	0.24157	0.242447	0.22213	0.28018	0.435817	0.425843	0.250522	0.181397	0.267432	0.220465	0.0915602	0.0546681	0.064729	0.0320403	0.0380245	-0.0116317	-0.0850913	-0.103702	-0.0230547	0.0212568	-0.00132527	0.0729816
			-152.5	-0.365085	-0.273785	-0.140566	-0.0837389	-0.0716612	0.0351824	0.131818	0.212069	0.225541	0.0952551	0.251951	0.32765	0.265695	0.2068	0.0161878	-0.0318624	-0.0170806	-0.0358894	0.0584662	0.0417333	0.0727616	0.11305	0.12022	0.172496	0.202012	0.168804	0.151503	0.170841	0.331611	0.396652	0.284326	0.212563	0.273174	0.185192	0.0399561	0.0580398	0.122953	0.0385441	-0.0148893	-0.0306107	-0.103329	-0.071776	-0.0709474	2.34276e-05	0.0385327	0.0668807
			-157.5	-0.427487	-0.384154	-0.206075	-0.194558	-0.0523503	-0.0217819	0.0979792	0.252763	0.244493	0.0840269	0.195769	0.350833	0.328949	0.189055	-0.0494832	-0.00206137	-0.00532083	-0.00539318	0.0363392	0.00342115	0.0360271	0.0741826	0.0817926	0.211902	0.239944	0.128256	0.143119	0.172332	0.135995	0.260877	0.232017	0.202393	0.257359	0.181637	0.00925725	-0.000186677	0.06992	-0.0100763	-0.0811543	-0.0304754	-0.0671037	-0.0103427	-0.117898	-0.0700792	0.0401262	0.0728985
			-162.5	-0.485457	-0.385957	-0.320789	-0.24945	-0.0380285	-0.0914428	-0.00607018	0.19256	0.225124	0.0826682	0.149255	0.256736	0.296781	0.0920555	-0.0160333	0.0092363	-0.0258443	-0.102392	-0.0985391	-0.104178	-0.0240105	0.0194726	0.0593584	0.174433	0.125661	0.00707857	-0.0132317	0.0372101	-0.00776255	0.0591772	0.104702	0.189642	0.253632	0.0806975	0.0452848	0.0353227	0.0202362	-0.0631708	-0.109877	-0.0811467	-0.013093	-0.0385111	-0.16782	-0.137709	-0.0386433	0.0266024
			-167.5	-0.571606	-0.499401	-0.33234	-0.206316	-0.0955064	-0.0412642	0.0322768	0.0831708	0.116426	0.0169856	0.0980991	0.205511	0.1875	0.0455118	-0.042305	-0.068422	-0.0957526	-0.148572	-0.216283	-0.186803	-0.079809	-3.27784e-05	0.0877116	0.201675	0.159422	0.0156466	-0.034184	0.0105649	0.00776255	-0.0192202	0.0668562	0.075838	0.133876	0.0662366	0.0564394	0.0570322	0.0517365	-0.104644	-0.105522	-0.0708964	-0.0814408	-0.0819769	-0.221721	-0.167926	-0.125077	-0.00458164
			-172.5	-0.665783	-0.59624	-0.394169	-0.232857	-0.0936984	0.00569807	0.0888073	0.0846428	-0.0117094	-0.0689168	-0.0189939	0.110592	0.0535677	0.0285079	-0.0203255	-0.0600472	-0.135986	-0.174784	-0.246126	-0.20365	-0.0911818	-0.0128388	0.0744951	0.181985	0.158004	0.0401535	-0.046368	-0.015636	0.0168743	-0.00578175	0.0228493	0.0437489	0.0472672	0.0508162	-0.0149093	-0.00892221	-0.0408753	-0.102614	-0.132289	-0.122816	-0.146107	-0.108383	-0.26261	-0.210228	-0.192498	-0.117612
			-177.5	-0.736052	-0.616038	-0.454988	-0.293907	-0.14725	-0.0359241	0.113606	0.0853018	-0.0578856	-0.112447	-0.12196	-0.0553988	-0.0151858	0.0123716	-0.0623135	-0.107366	-0.197211	-0.215765	-0.278723	-0.210206	-0.115991	-0.0412004	0.0340238	0.142743	0.115467	0.0475422	-0.051074	-0.0524242	-0.025036	0.022393	0.0018068	-0.0183302	-0.00475027	0.0281758	-0.0958042	0.0252557	-0.00160521	-0.0791256	-0.14559	-0.129865	-0.186682	-0.129632	-0.227978	-0.216289	-0.245646	-0.222695
				-100	-99	-98	-97	-96	-95	-94	-93	-92	-91	-90	-89	-88	-87	-86	-85	-84	-83	-82	-81	-80	-79	-78	-77	-76	-75	-74	-73	-72	-71	-70	-69	-68	-67	-66	-65	-64	-63	-62	-61	-60	-59	-58	-57	-56	-55
				Time pre ICM [ms]
[truncated: 1,206 more columns]

## Sheet: SFig 2
					Gamma Power Target	-0.462781	-0.460135	-0.448426	-0.447408	-0.470013	-0.520486	-0.59849	-0.687712	-0.768457	-0.816896	-0.835003	-0.837207	-0.824558	-0.791908	-0.73986	-0.669453	-0.575386	-0.454729	-0.315891	-0.168177	-0.0119439	0.171454	0.405669	0.755725	1.33213	2.12276	2.94999	3.53672	3.58833	3.1155	2.46828	1.91771	1.5184	1.23087	1.01518
				Monkey B	Gamma Power Distractor	-0.448246	-0.413656	-0.402816	-0.417988	-0.439001	-0.475594	-0.548064	-0.648635	-0.745234	-0.805358	-0.828271	-0.826199	-0.806353	-0.770319	-0.719283	-0.652956	-0.562999	-0.446908	-0.311296	-0.149051	0.0417709	0.251639	0.524429	0.983062	1.67203	2.44701	3.16296	3.64972	3.63481	3.09278	2.37797	1.80019	1.41696	1.1575	0.961095
					Frequency [Hz]	5	5.53655	6.13067	6.78856	7.51703	8.32368	9.2169	10.206	11.3012	12.5139	13.8567	15.3437	16.9902	18.8135	20.8323	23.0678	25.5432	28.2843	31.3194	34.6803	38.4019	42.5228	47.0859	52.1386	57.7336	63.929	70.7892	78.3856	86.7971	96.1113	106.425	117.845	130.491	144.494	160
					Gamma Power Target	-0.237008	-0.193244	-0.199096	-0.264561	-0.326182	-0.367455	-0.419334	-0.466144	-0.496648	-0.513187	-0.528815	-0.551302	-0.558857	-0.530904	-0.471207	-0.3963	-0.313905	-0.213451	-0.0972243	0.0351637	0.195007	0.383199	0.590737	0.821825	1.06837	1.26471	1.34191	1.30669	1.18819	1.03415	0.909081	0.810815	0.719226	0.632305	0.5539
				Monkey T	Gamma Power Distractor	-0.235	-0.244728	-0.26695	-0.303469	-0.347377	-0.391152	-0.432987	-0.471365	-0.500585	-0.50962	-0.511101	-0.516545	-0.5114	-0.484462	-0.441379	-0.386982	-0.316443	-0.230812	-0.135958	-0.0273107	0.119947	0.310847	0.510165	0.715633	0.914196	1.0529	1.09771	1.0762	1.00378	0.890216	0.785463	0.697973	0.610168	0.525649	0.456694
					Frequency [Hz]	5	5.53655	6.13067	6.78856	7.51703	8.32368	9.2169	10.206	11.3012	12.5139	13.8567	15.3437	16.9902	18.8135	20.8323	23.0678	25.5432	28.2843	31.3194	34.6803	38.4019	42.5228	47.0859	52.1386	57.7336	63.929	70.7892	78.3856	86.7971	96.1113	106.425	117.845	130.491	144.494	160

## Sheet: SFig 3
							Individual values Target stimulated						Individual values Distractor stimulated
							ineffective Phase	effective Phase					ineffective Phase	effective Phase
							-38	-118					128	76
							-16	123					96	-103
							-88	24					49	56
							103	-56					-33	106
							131	33					128	96
							-108	181					6	39
							-56	113					59	-4
							2	153					-4	138
							12	103					158	208
							41	-6					-13	126
							131	153					89	7
							-18	61					36	248
							183	-8					49	208
							2	74					158	-33
							12	11					-21	39
							44	-6					66	126
							153	-38					76	7
							-49	81					-13	36
							-18	64					29	248
							-8	201					-66	126
							4	94					-28	71
							14	61					-56	183
							-168	-18					11	-36
							-78	84					-108	1
							44	61					126	-48
							74	111					46	-76
							113	61					108	11
							71	71					-76	49
							-58	113					1	16
							-68	71					74	91
							-9	113					74	71
							-78	193					4	114
							-9	21					-18	213
							4	-76					1	253
							34	-46					34	143
							-58	11					44	163
							51	44					153	71
							51	103					51	14
							31	91					41	141
							133	-69					-69	253
							-78	91					56	14
							-96	14					69	114
							161	243					-14	141
							153	31					211	213
							14	291					184	253
							94	31					271	101
							-96	171					-46	141
							-59	-106					64	253
							-31	-118					73	191
							-44	33					2	126
							-54	-41					2	121
							-31	96					64	21
							114	16					203	-66
							-29	59					73	21
							-29	16					56	91
							-8	-58					66	11
							91	121					56	11
							-66	71					-23	97
							-29	213					-31	138
							61	173					106	97
							21	-58					56	138
							-38	213					149	6
							21	-29					-31	27
							-8	91					99	14
							73	84					-33	14
							-79	94					37	-106
							4	-29					99	159
							118	91					30	-4
							-44	143					-33	88
							-84	12					39	74
							-31	261					76	22
							128	234					-33	42
							68	91					37	73
							-4	12					-48	73
							-84	34					4	51
							-31	261					-26
							63	234					-118
							111	-8					-168
							-58	34					-98
							144	91					-86
							63	21					-48
							111	-53					4
							144	79					-118
							24	178					-168
							11	14					-98
								54					-29
								14					-34
								54					16
								34					6
								63					4
								54					62
								34					-39
								-19					-16
								-26					1
													32
							4	61					52
													62
													-87
													-27
													-16
													-6
													-38
													21
													-38
													223
													-38
													-18
													-78
													-38
													74
													94
													11	74

## Sheet: SFig 4
				Monkey B	phase dependent RT modu. ICM data (for comparison, black line)	4.6	3.4	2.2	1.2	0.5	0	0	0.5	1.4	2.6	4.1	5.4	6.6	7.5	8.3	9	9.8	10.9	12.3	13.9	15.7	17.4	19	20.6	22.2	24.1	26.4	29.2	32.6	36.3	39.8	43	45.6	47.4	48.5	48.9	48.8	48.1	46.9	45.1	42.9	40.2	37.4	34.6
					upper limit 95% CI interval	6.96108	6.90754	6.93166	6.92566	6.84771	6.86852	6.79607	6.73819	6.71932	6.74411	6.70813	6.56876	6.51913	6.57609	6.55829	6.666	6.80859	6.8369	6.968	6.99304	7.12659	7.3474	7.44877	7.46937	7.38283	7.42245	7.31261	7.24904	7.20572	7.15358	7.23194	7.38009	7.39003	7.4604	7.77134	7.83512	8.02307	8.27657	8.6164	8.83711	9.00357	8.96837	9.11211	9.27588
					phase dependent RT modulation noICM data (red graph)	0.0193527	0	0.00251433	0.014217	0.0276541	0.0390498	0.0453507	0.0518246	0.0628364	0.0819436	0.104824	0.134955	0.183027	0.254422	0.349962	0.466097	0.59863	0.736095	0.862662	0.971483	1.05189	1.10216	1.1127	1.07912	1.00311	0.898594	0.784536	0.678526	0.601546	0.568881	0.586114	0.645566	0.737454	0.850239	0.98555	1.13594	1.29425	1.45737	1.6139	1.75697	1.87436	1.96869	2.04058	2.09124
					lower limit 95 CI interval	-6.94103	-6.901	-6.73642	-6.82455	-6.77488	-6.74855	-6.6346	-6.53484	-6.48804	-6.39323	-6.27916	-6.14519	-6.02901	-5.86588	-5.67057	-5.56896	-5.37488	-5.32984	-5.25915	-5.14798	-5.15752	-5.13626	-5.13577	-5.34599	-5.41123	-5.59247	-5.73727	-5.98196	-6.13773	-6.22472	-6.23779	-6.18917	-6.04597	-5.99728	-5.72727	-5.50999	-5.32095	-5.10625	-5.03828	-4.93595	-4.9419	-4.96828	-5.01245	-5.02236
				Monkey T	phase dependent RT modu. ICM data (for comparison, black line)	3.7	4.1	4.4	4.8	5.4	6.3	7.7	9.5	11.5	13.5	15.3	16.9	18.3	19.6	21.1	22.6	24.1	25.7	27.2	28.6	29.8	30.9	31.8	32.5	33.2	34	34.9	36	37.2	38.5	39.8	41	42.2	43.3	44.2	44.7	44.9	44.6	43.9	42.8	41.3	39.6	37.8	35.9
					upper limit 95% CI interval	12.479	12.5608	12.661	12.8116	13.0341	13.3823	13.6156	13.6029	13.7002	13.9292	14.2587	14.534	14.9144	15.4183	15.6609	16.0007	16.3619	16.9343	17.3718	17.8068	18.2172	18.5511	18.8542	18.8123	18.7395	18.3456	17.9096	17.2494	16.7091	15.9733	15.2038	14.47	13.6043	12.9002	12.3691	11.9035	11.3755	11.2537	11.0122	10.816	11.1827	11.3343	11.7101	12.0454
					phase dependent RT modulation noICM data (red graph)	2.87267	3.05283	3.28647	3.54541	3.79985	4.0299	4.22684	4.3952	4.54004	4.67976	4.83045	5.01031	5.23991	5.53245	5.89422	6.30859	6.75196	7.19882	7.61282	7.95562	8.19851	8.32591	8.31138	8.13692	7.81225	7.36173	6.80834	6.16995	5.47383	4.73973	3.98211	3.21586	2.46323	1.75055	1.11518	0.596084	0.221515	0.019873	0	0.14586	0.421128	0.785576	1.19466	1.59822
					lower limit 95 CI interval	-6.04634	-5.73947	-5.45797	-5.27891	-4.93369	-4.75204	-4.56099	-4.44711	-4.193	-4.12509	-4.06479	-3.83517	-3.75274	-3.5083	-3.20121	-2.78128	-2.46716	-2.09612	-1.81919	-1.61708	-1.45213	-1.36317	-1.52658	-1.8608	-2.4156	-2.89429	-3.42826	-4.21919	-5.08412	-5.76201	-6.53289	-7.29558	-8.055	-8.80462	-9.50782	-9.91311	-10.1973	-10.2772	-10.1835	-10.1255	-9.7711	-9.27859	-8.89193	-8.19929
					Phase Values (x-axis) [Deg]	-177.5	-172.5	-167.5	-162.5	-157.5	-152.5	-147.5	-142.5	-137.5	-132.5	-127.5	-122.5	-117.5	-112.5	-107.5	-102.5	-97.5	-92.5	-87.5	-82.5	-77.5	-72.5	-67.5	-62.5	-57.5	-52.5	-47.5	-42.5	-37.5	-32.5	-27.5	-22.5	-17.5	-12.5	-7.5	-2.5	2.5	7.5	12.5	17.5	22.5	27.5	32.5	37.5
[truncated: 28 more columns]

## Sheet: SFig 5
				Morph cycle 2				Morph cycle 2
				ineffective Phase	effective Phase			ineffective Phase	effective Phase
				-36	94			16.5	71
				-31.5	3.5			11	41
				-56	173			26	46
				-56	173			26	-163
				69	9			-28.5	-23.5
				34.5	89			-39	71
				-6	89			-18	-38
				-81	58			-58	-8
				-46	13			-58	-28
				18.5	43.5			-18	11
				-56	18.5			-9	62
				-36	34			11.5	56.5
				48.5	4			-28	-49
				98.5	23.5			-53	16
				108	8			26	31
				4	13			36.5	61.5
				-6	14			51	61
				18.5	88			-3.5	6
				-46	138			21	-9
				-31	-76			126	126
				28.5	34			66	176
				-56	-11			11	51
				39	98.5			-19	91
				34	93.5			21	1
				24	183			-19	41.5
				4	59			-9	21
				-66	153			46	51
				-11	38			-9	71
				138	218
				109	59		median	3.75	41.25
				-36	-66
				-96	-56
			median	-6	40.75

## Sheet: SFig 6
							Panel A											Panel B
							Monkey B Gamma Phase Progression [Deg]							Monkey T Gamma Phase Progression [Deg]
							5 - 20 ms	-10 - 5 ms						5 - 20 ms	-10 - 5 ms			Phase response Monkey B	1.49561	2.25004	3.04137	3.82387	4.55548	5.2002	5.72941	6.12229	6.36577	6.45404	6.38806	6.17488	5.82679	5.3604	4.79533	4.15271	3.45346	2.7165	1.95725	1.18649	0.410079	-0.370489	-1.15651	-1.94979	-2.75002	-3.55232	-4.34559	-5.11211	-5.82845	-6.46761	-7.00184
							408.446	418.481						571.695	454.364			Phase response Monkey T	-0.114611	-0.270583	-0.474084	-0.727166	-1.02804	-1.3712	-1.74788	-2.14679	-2.55502	-2.9591	-3.34585	-3.70314	-4.02024	-4.28776	-4.4974	-4.64138	-4.71195	-4.70107	-4.60049	-4.40231	-4.10007	-3.69018	-3.17359	-2.55704	-1.85391	-1.08418	-0.273445	0.548861	1.35174	2.10512	2.78213
							379.341	282.997						360.131	382.677			Phase values (x-axis) [Deg]	-177.5	-172.5	-167.5	-162.5	-157.5	-152.5	-147.5	-142.5	-137.5	-132.5	-127.5	-122.5	-117.5	-112.5	-107.5	-102.5	-97.5	-92.5	-87.5	-82.5	-77.5	-72.5	-67.5	-62.5	-57.5	-52.5	-47.5	-42.5	-37.5	-32.5	-27.5
							355.405	400.425						292.483	345.629
							448.073	512.338						536.15	419.711
							390.612	403.176						398.104	340.619
							337.52	361.683						447.911	314.967
							492.26	379.173						337.653	392.379
							464.631	403.132						377.939	356.295
							429.124	593.059						355.321	479.939
							371.614	243.585						304.511	385.197
							336.553	368.894						333.918	382.648
							350.916	379.62						303.613	326.652
							237.35	384.694						225.046	403.238
							366.994	460.371						306.005	346.576
							301.168	416.177						369.646	282.251
							272.349	386.121						431.649	416.493
							395.428	310.292						440.499	333.121
							477.713	404.429						260.617	392.123
							317.657	278.958						384.264	525.664
							353.426	346.59						384.167	402.518
							312.941	312.654						350.346	285.129
							439.07	314.214						403.501	548.892
							561.393	420.719						421.66	407.831
							394.858	470.493						311.209	292.061
							347.798	356.615						256.04	354.947
							522.206	394.32						393.702	400.404
							294.381	391.582						370.165	313.459
							569.079	399						372.796	284.066
							446.678	487.981						411.107	350.739
							435.458	408.683						375.173	427.877
							383.537	491.708						314.744	384.252
							488.153	542.451						485.192	329.822
							345.909	283.338						327.727	290.301
							417.841	456.426						461.971	485.763
							312.436	378.281						395.832	400.37
							319.428	392.136						388.321	542.241
							349.221	346.287						375.293	395.499
							405.459	403.609						354.459	403.989
							420.227	397.504						446.154	509.731
							422.235	559.711						436.961	479.83
							339.509	200.946						379.263	374.726
							383.016	519.967						431.024	553.863
							311.379	341.664						375.302	269.763
							361.409	353.162						353.723	366.596
							338.409	248.508						293.852	340.177
							488	392.904						368.459	302.609
							325.696	381.821						390.863	550.686
							550.274	387.733						496.226	419.006
							335.217	336.224						446.117	324.591
							228.959	309.907						369.714	332.504
							346.191	374.278						307.57	371.598
							395.432	413.016						353.907	364.81
							353.455	364.682						324.584	277.254
							379.803	292.829						406.919	418.059
							356.44	375.383						401.996	416.144
							283.941	361.635						315.503	339.444
							487.218	446.415						448.85	383.922
							387.395	395.363						376.874	418.192
							365.911	234.428						341.338	341.543
							602.776	458.028						289.283	353.655
							562.63	398.862						340.589	353.073
							528.299	403.081						371.681	346.538
							470.924	428.146						353.306	341.343
							381.64	504.777						407.405	321.759
							510.806	403.361						365.889	432.858
							330.273	357.568						420.587	406.959
							529.958	401.934						247.42	348.251
							365.151	445.669						371.118	251.132
							379.724	303.058						455.99	440.176
							430.544	277.426						352.987	319.429
							339.082	341.368						412.566	431.237
							378.594	216.307						261.987	468.213
							462.4	420.888						405.994	401.251
							394.476	368.557						313.307	430.104
							344.209	378.447						410.832	302.709
							390.896	499.081						561.318	402.47
							340.95	333.054						327.574	377.038
							391.135	359.265						343.597	373.904
							305.608	369.139						520.865	434.534
							359.966	349.935						345.095	264.196
							360.957	256.46						249.631	283.724
							299.711	385.107						299.015	350.553
							497.033	398.428						319.781	339.964
							424.543	553.315						354.298	350.984
							493.278	476.244						258.968	339.177
							424.481	400.255						367.066	397.27
							451.656	388.753						527.981	472.341
							318.335	381.465						446.979	370.564
							315.001	379.171						347.095	322.391
							472.007	479.325						395.834	478.953
							348.385	292.565						445.764	420.872
							252.737	361.223						269.336	364.189
							384.262	515.455						409.369	406.61
							334.946	329.049						376.869	369.334
							337.969	276.21						308.286	438.01
							303.982	332.848						367.884	347.228
							370.836	345.821						289.972	339.386
							388.45	337.249						331.299	325.434
							510.561	380.087						248.519	367.271
							375.933	383.163						385.184	227.188
							349.489	376.617						429.274	464.951
							501.381	402.834						389.596	312.469
							417.436	409.587						350.099	400.474
							447.505	353.022						548.263	368.613
							213.461	381.984						356.383	350.831
							322.756	393.97						337.41	359.948
							430.016	359.161						427.261	389.965
							386.827	395.089						292.309	320.771
							382.01	346.982						339.562	265.795
							365.05	341.777						337.114	228.072
							550.12	408.551						527.423	408.945
							395.435	344.976						444.958	380.976
							509.71	438.934						237.089	341.326
							490.588	374.465						404.475	349.891
							574.329	433.053						314.536	405.801
							412.406	289.474						350.051	384.923
							440.053	279.468						359.142	315.752
							311.928	370.532						410.334	335.449
							396.875	567.164						387.999	504.42
							323.803	309.478						439.327	397.976
							335.274	342.029						536.832	382.242
							388.51	336.006						314.174	268.959
							397.713	553.853						384.066	466.832
							388.382	396.32						499.705	410.394
							445.411	499.807						238.019	282.244
							304.032	406.249						381.781	399.951
							358.276	404.955						277.668	380.141
							368.003	346.205						334.275	404.855
							382.128	213.993						372.907	563.486
							343.443	332.395						342.264	285.032
							426.35	339.78						343.875	344.333
							382.002	378.264						403.409	413.41
							423.884	395.106						272.896	348.419
							408.42	395.293						309.9	263.806
							423.397	460.57						288.341	353.214
							349.153	260.815						426.02	385.139
							319.768	328.519						299.868	258.871
							437.177	517.665						389.364	528.471
							409.459	556.492						409.489	518.323
							385.291	523.307						418.935	493.536
							323.31	386.443						386.006	327.003
							416.119	468.281						362.685	497.28
							434.514	328.59						309.736	339.951
							431.801	455.395						372.336	379.035
							359.906	384.55						308.699	329.54
							356.635	327.525						353.182	353.535
							442.964	413.846						286.778	321.774
							276.916	399.525						377.293	479.631
							343.48	461.501						522.705	426.483
							269.076	278.168						337.621	273.466
							362.237	311.465						317.462	378.589
							376.611	384.23						431.371	412.686
							362.029	412.391						456.452	357.523
							253.468	434.648						330.722	324.078
							393.191	357.226						299.966	435.937
							372.195	322.132						375.939	352.828
							349.73	408.047						373.615	382.597
							370.273	370.901						398.847	307.066
							342.223	412.36						268.553	325.563
							214.238	381.258						463.361	371.769
							288.45	367.466						431.865	329.626
							304.49	363.974						390.98	415.447
							343.223	385.269						337.681	545.996
							440.649	264.618						406.936	377.102
							300.979	305.34						305.537	341.73
							434.452	416.648						479.722	413.364
							468.468	571.249						458.379	345.646
							454.258	431.505						309.63	320.398
							279.281	363.136						299.574	327.868
							363.19	591.784						240.805	406.769
							355.508	402.928						352.862	338.276
							335.609	290.617						425.347	557.974
							399.89	381.953						361.734	233.293
							412.627	499.014						398.743	559.169
							353.295	314.902						486.404	491.751
							375.439	346.501						398.694	378.352
							354.68	363.663						356.66	412.849
							346.92	295.795						354.973	387.156
							381.86	382.173						367.071	365.883
							391.323	434.291						391.05	344.473
							367.604	358.239						334.125	220.326
							303.562	363.7						251.208	381.123
							433.683	404.125						383.945	491.336
							406.073	301.922						350.046	281.682
							482.963	364.929						203.67	362.885
							434.275	459.638						390.127	293.091
							312.208	392.703						355.002	361.588
							399.459	425.842						215.866	399.461
							307.839	338.121						364.119	245.304
							359.975	323.672						377.76	347.877
							316.023	325.135						379.363	446.697
							386.86	336.011						504.674	461.544
							547.957	385.346						362.471	354.966
							363.916	419.771						409.838	389.906
							330.843	388.955						410.388	405.929
							464.416	445.655						462.205	512.433
							337.412	336.24						321.672	327.052
							430.3	423.115						357.23	255.429
							338.3	469.932						393.558	461.169
							355.762	496.873						348.625	328.739
							345.367	348.35						323.844	349.688
							381.319	330.146						229.062	396.434
							385.377	400.515						364.598	459.23
							257.797	332.271						410.422	288.568
							385.15	371.757						346.3	314.079
							533.021	408.642						423.942	384.129
							387.388	455.899						559.059	390.545
							480.546	375.339						199.789	380.769
							400.995	447.723						484.583	522.983
							397.915	380.702						380.64	407.737
							518.929	394.451						419.892	468.107
							388.071	400.735						502.944	483.144
							451.485	379.621						549.964	490.38
							378.13	426.093						449.931	424.879
							440.296	460.397						379.046	421.05
							272.296	401.054						406.349	475.319
							445.031	311.426						291.887	351.089
							366.731	387.26						367.628	524.052
							361.258	343.308						312.687	335.139
							388.156	398.912						349.393	360.014
							476.34	491.91						386.57	471.205
							410.696	236.086						315.019	354.961
							392.969	560.374						315.987	324.929
							379.353	222.546						427.93	534.487
							417.513	358.258						351.876	313.516
							432.382	406.669						379.734	570.458
							402.995	455.943						215.425	302.058
							413.944	407.804						477.523	418.957
							403.706	381.53						435.495	322.051
							369.359	316.541						287.715	351.607
							378.135	302.105						321.504	330.743
							328.022	330.384						510.088	363.472
							315.595	357.796						361.761	294.419
							340.243	514.199						558.067	411.687
							289.233	328.454						362.135	345.19
							354.37	362.137						329.497	356.365
							402.598	357.102						290.734	346.383
							412.232	555.627						342.382	399.733
							296.2	371.96						406.881	423.895
							329.772	370.818						469.801	447.72
							302.244	392.41						284.611	296.583
							405.397	521.184						353.595	210.404
							439.815	476.816						303.052	294.147
							572.645	418.924						392.21	407.429
							490.929	458.272						511.044	524.86
							372.692	374.234						377.835	364.548
							386.575	562.843						342.825	328.408
							231.397	389.165						437.429	310.848
							456.134	449.225						350.837	337.462
							319.761	326.566						202.489	343.7
							366.368	265.479						265.152	346.247
							359.721	363.594						334.432	366.231
							382.794	268.856						384.74	464.221
							453.113	454.032						409.515	290.265
							486.825	527.351						214.287	245.134
							355.104	332.221						370.632	395.11
							407.801	423.639						269.093	415.748
							457.944	448.669						414.888	295.485
							354.747	298.799						550.058	406.093
							368.885	479.34						446.401	514.959
							538.123	491.733						357.488	378.111
							300.117	391.432						315.124	281.146
							397.133	338.866						331.698	298.164
							356.507	353.345						479.198	388.805
							283.488	389.84						313.674	379.495
							355.859	217.779						329.091	361.205
							361.331	348.873						526.283	392.432
							308.005	338.277						350.728	354.531
							361.228	229.146						542.551	457.861
							505.366	343.158						323.633	399.206
							389.866	419.873						413.163	393.194
							310.545	339.793						222.282	364.95
							469.612	345.974						381.802	347.422
							375.87	290.552						334.543	335.39
							523.644	482.991						604.968	427.613
							275.131	365.631						362.809	347.017
							258.04	345.538						320.579	318.839
							364.906	268.694						527.309	384.988
							363.308	322.633						443.488	487.61
							331.109	376.362						333.086	300.038
							414.631	358.723						443.404	551.596
							257.817	368.945						376.958	257.76
							444.686	425.091						397.488	580.746
							269.929	390.461						346	367.621
							371.317	341.944						282.251	325.334
							424.089	327.086						314.206	340.223
							473.786	390.848						418.353	406.087
							367.382	410.989						330.293	326.806
							401.085	529.013						404.376	497.998
							343.793	349.408						345.216	252.097
							324.077	342.673						407.296	337.153
							441.414	492.965						334.752	314.234
							404.043	297.522						389.011	477.66
							450.639	417.006						348.113	322.879
							209.305	358.698						372.7	538.766
							502.137	431.845						348.919	362.519
							347.025	390.243						413.286	377.719
							390.782	228.385						314.78	252.313
							215.123	310.876						541.79	403.36
							557.003	421.197						298.161	358.591
							212.265	358.792						393.489	274.609
							470.877	367.731						339.197	411.267
							296.496	373.99						297.707	262.778
							499.207	490.82						380.639	223.556
							350.178	339.959						412.703	414.538
							477.814	432.557						368.879	432.352
							373.272	371.44						517.548	399.187
							438.336	407.952						371.649	496.081
							359.29	209.4						423.665	331.802
							481.395	372.807						453.883	474.884
							421.987	429.767						342.676	377.45
							284.937	360.801						360.462	257.18
							325.216	327.286						274.902	330.206
							501.684	590.195						385.387	345.999
							351.134	270.739						366.173	362.89
							300.295	539.775						350.915	364.365
							425.27	455.742						424.514	485.06
							234.114	341.204						508.8	389.815
							413.85	501.837						369.349	348.56
							412.83	543.394						297.118	339.637
							402.572	423.952						257.444	378.305
							364.76	415.169						407.896	535.157
							340.847	352.901						399.492	385.238
							396.471	215.517						339.579	406.784
							417.937	381						295.673	347.199
							324.366	333.676						543.032	435.687
							395.434	363.082						363.614	328.571
							311.62	371.089						248.571	343.817
							337.761	298.497						331.154	315.448
							432.886	393.92						322.478	364.606
							351.725	250.844						386.56	543.534
							315.399	411.727						538.85	326.341
							311.787	299.492						243.08	353.413
							375.565	319.289						363.805	350.319
							367.733	390.945						425.327	403.814
							397.239	229.2						281.187	360.728
							385.568	343.457						455.622	391.336
							233.79	412.091						279.769	308.206
							411.038	511.503						362.633	375.582
							605.822	358.848						333.477	382.994
							420.594	377.437						372.263	556.398
							417.581	443.261						272.129	387.696
							446.264	428.997						389.137	491.76
							426.984	429.423						351.295	339.11
							278.795	361.079						329.09	345.459
							418.128	403.334						217.876	385.442
							376.359	344.65						309.843	302.922
							334.012	363.341						334.663	342.136
							409.882	428.377						435.864	447.786
							364.779	410.706						365.421	210.857
							369.409	448.157						318.767	333.55
							460.883	527.837						381.042	226.462
							416.416	270.104						353.41	343.08
							381.91	390.223						421.563	481.989
							395.555	548.135						367.932	400.547
							438.204	595.626						397.259	507.678
							514.468	399.526						320.348	319.62
							497.88	412.221						471.33	371.71
							517.023	416.034						365.966	323.5
							307.793	269.496						323.843	328.348
							420.84	450.131						286.069	326.069
							368.526	380.967						321.342	309.168
							528.587	404.974						321.56	372.486
							406.492	391.196						248.169	385.429
							367.388	465.979						376.13	408.97
							461.279	437.68						386.716	419.34
							436.644	520.048						370.729	355.301
							377.614	372.252						340.921	302.933
							263.997	431.085						346.397	383.187
							409.45	250.533						316.706	427.924
							435.349	320.371						332.53	362.482
							307.628	375.974						398.753	498.048
							358.859	366.621						311.599	325.144
							430.421	443.538						372.675	217.946
							431.111	596.348						316.712	353.02
							416.365	531.81						337.004	340.952
							381.566	393.748						322.14	333.894
							432.406	475.983						377.503	354.153
							414.879	393.243						346.775	238.468
							348.694	311.598						398.66	432.679
							372.668	333.709						346.342	311.791
							274.41	391.602						261.058	374.767
							346.832	205.577						361.447	308.52
							386.76	290.937						318.382	261.056
							303.385	331.977						479.838	470.824
							318.983	342.051						299.331	381.134
							390.586	343.561						375.505	316.178
							497.382	498.522						434.397	567.545
							440.936	450.891						316.697	371.473
							417.454	417.26						374.497	486.515
							361.882	402.635						331.688	372.976
							331.081	337.482						269.4	315.841
							359.026	212.216						523.796	412.206
							247.015	375.025						315.325	338.009
							237.847	424.864						403.115	476.524
							302.515	348.822						404.221	383.017
							453.319	375.913						389.39	336.645
							457.437	461.688						320.943	340.397
							392.429	394.778						493.781	405.691
							267.71	354.364						306.262	386.726
							578.824	429.848						397.611	231.001
							507.546	426.327						324.273	346.077
							247.675	394.205						398.087	402.8
							359.432	303.754						341.453	308.397
							395.063	551.496						378.588	363.406
							350.666	358.667						294.81	378.335
							461.398	511.262						413.412	355.17
							441.843	442.279						309.181	344.53
							423.29	323.24						304.234	289.8
							321.322	422.261						326.38	366.266
							356.814	339.999						361.176	332.467
							412.683	442.864						336.655	352.355
							385.419	497.106						311.131	295.951
							467.655	475.155						409.505	406.674
							297.472	277.205						300.441	336.085
							386.919	360.43						383.625	395.363
							315.111	407.275						382.145	365.859
							411.553	468.064						244.093	382.872
							404.066	364.797						399.572	453.556
							388.829	499.767						416.645	362.822
							233.62	403.958						327.31	261.311
							474.368	527.539						374.783	325.797
							408.028	431.103						318.2	343.378
							327.238	361.832						351.529	408.759
							396.138	283.149						310.625	348.625
							494.198	324.303						326.62	330.978
							362.018	347.332						338.017	267.601
							423.722	556.428						364.015	328.05
							244.524	353.346						307.893	526.736
							431.151	354.399						413.875	241.079
							349.404	217.18						147.027	355.25
							293.132	398.546						335.951	342.773
							367.809	242.522						322.475	370.376
							452.728	375.759						385.281	423.481
							291.796	364.815						427.576	276.152
							378.748	249.443						411.885	306.469
							333.911	319.882						414.987	382.614
							375.402	375.61						349.641	325.057
							402.694	313.289						388.794	331.75
							359.816	347.355						369.976	525.572
							413.581	335.107						272.961	339.672
							355.148	404.927						546.08	414.317
							495.099	431.399						325.568	363.63
							387.739	365.466						530.686	354.917
							590.923	415.327						292.937	365.972
							366.011	328.051						389.993	464.991
							454.61	453.762						345.646	271.488
							389.102	299.795						213.584	346.443
							466.105	407.837						365.626	350.431
							310.645	314.982						309.195	355.939
							348.346	383.369						242.716	389.826
							457.375	421.037						419.369	478.631
							525.064	373.438						370.917	319.701
							496.643	478.357						422.329	372.447
							471.012	362.322						477.287	493.776
							467.757	423.903						329.675	343.262
							434.309	369.673						391.749	369.957
							403.797	282.343						300.623	352.581
							551.945	455.829						411.108	407.172
							352.735	346.491						357.735	433.265
							490.201	440.798						318.408	297.291
							376.986	394.04						476.155	314.68
							226.98	402.74						426.524	496.7
							408.418	532.7						510.332	386.871
							311.727	348.396						373.082	318.909
							315.584	341.677						355.296	333.684
							549.914	506.224						348.333	356.652
							351.005	251.622						275.833	331.171
							345.252	302.804						488.221	526.83
							410.569	239.676						447.663	530.322
							396.336	577.886						389.334	400.21
							411.168	273.353						365.068	390.831
							237.886	388.458						450.171	415.47
							419.715	229.741						320.994	412.321
							351.793	390.276						331.49	336.976
							339.604	350.237						370.453	226.385
							397.231	258.407						362.556	273.617
							402.862	403.14						374.639	440.86
							323.578	331.409						278.962	308.852
							418.814	379.834						473.727	378.205
							299.126	362.703						288.274	341.564
							369.772	482.502						263.445	347.09
							502.778	425.909						276.524	365.427
							359.453	502.163						328.299	298.446
							316.673	413.496						318.623	422.458
							349.415	251.359						338.237	357.641
							387.252	253.721						410.895	309.847
							337.572	346.551						366.719	320.527
							366.201	319.129						535.757	495.937
							419.375	489.073						449.496	362.517
							452.874	524.797						387.347	464.178
							443.157	502.388						304.357	337.262
							452.949	449.877						516.456	385.621
							411.348	371.357						222.332	365.641
							291.237	366.823						441.028	518.569
							425.741	411.391						293.425	357.399
							335.956	367.135						305.29	256.237
							351.455	428.362						394.201	376.209
							472.362	420.063						413.376	416.642
							353.845	452.142						214.731	381.276
							313.07	421.797						423.813	439.905
							531.737	395.263						272.25	287.866
							303.373	338.497						349.284	299.799
							350.759	363.73						383.829	346.925
							247.732	351.167						438.393	378.017
							424.084	318.004						386.215	441.382
							344.679	387.687						277.28	336.494
							445.768	418.082						290.511	363.391
							312.181	354.245						291.312	395.887
							418.073	247.458						338.13	327.444
							405.739	407.142						430.188	424.594
							405.696	520.539						361.688	237.745
							404.666	266.048						268.859	342.989
							396.668	420.457						507.186	356.665
							497.288	461.315						258.909	368.009
							380.601	589.672						399.73	437.251
							247.542	357.109						369.968	472.348
							349.711	321.774						378.363	370.415
							234.046	351.166						249.19	384.613
							571.766	364.93						384.512	501.212
							362.188	379.037						355.768	401.108
							298.908	356.02						563.514	393.156
							387.602	360.088						459.178	448.481
							415.783	426.478						320.056	486.098
							457.526	426.719						405.501	364.684
							407.252	233.66						542.449	444.085
							413.022	405.997						338.919	359.183
							229.931	378.063						425.57	370.824
							386.757	222.036						550.34	463.625
							473.953	438.79						369.426	305.489
							484.355	407.484						375.682	512.984
							409.845	404.379						396.069	470.127
							318.384	415.298						317.398	307.17
							223.796	359.077						296.155	272.693
							337.391	333.623						373.994	382.574
							410.708	435.989						423.929	504.653
							390.154	355.457						334.887	447.817
							436.437	269.466						401.232	544.292
							283.272	372.96						394.677	364.042
							347.97	482.321						390.607	401.757
							288.482	380.66						301.632	257.539
							413.928	239.229						293.35	433.027
							370.088	315.876						247.229	370.784
							376.933	426.326						393.011	389.438
							324.404	361.23						427.667	502.726
							322.905	341.206						313.687	318.029
							461.045	432.932						311.542	509.319
							412.226	397.174						423.079	478.517
							389.454	422.464						425.089	405.323
							460.992	360.95						403.744	423.708
							407.251	363.962						420.524	288.242
							381.423	439.876						320.454	349.289
							436.891	398.919						389.704	443.663
							219.321	392.339						409.473	251.279
							375.754	247.672						352.445	249.956
							309.182	412.898						304.634	338.655
							317.277	498.248						351.635	341.517
							457.881	460.294						406.65	301.76
							459.426	390.116						354.174	421.299
							383.939	463.381						283.563	365.111
							375.107	360.266						475.862	418.068
							373.48	370.775						447.033	352.231
							506.434	401.228						451.056	518.743
							432.666	322.006						469.245	396.63
							371.612	309.065						355.589	413.768
							507.605	385.861						342.987	369.551
							436.977	420.036						423.153	491.425
							546.137	390.629						360.114	353.753
							468.305	445.725						387.349	350.614
							390.116	428.82						396.593	408.691
							420.077	585.485						395.035	376.207
							428.149	475.742						361.841	281.332
							354.342	344.339						374.239	351.761
							419.419	444.724						382.667	504.76
							369.878	332.953						384.811	502.732
							387.554	344.905						487.907	450.131
							279.897	390.884						393.092	224.636
							292.992	366.461						224.522	378.501
							310.406	330.336						412.639	410.212
							419.7	470.331						404.808	397.359
							583.495	447.767						368.404	242.944
							423.406	484.71						259.469	339.531
							313.093	373.576						536.407	424.225
							383.004	263.42						500.182	421.144
							431.121	478.558						396.326	285.593
							242.546	385.71						191.777	299.242
							253.459	408.737						367.862	381.876
							397.342	305.658						482.602	368.423
							298.313	272.596						314.16	404.956
							283.189	356.727						377.107	530.619
							331.493	456.45						323.979	326.737
							425.236	358.444						304.848	327.005
							369.588	397.36						344.074	328.153
							403.167	357.883						340.141	381.803
							503.491	387.024						351.466	412.748
							431.215	437.008						391.384	218.968
							403.779	377.755						342.82	315.707
							326.152	371.599						512.082	443.373
							441.804	330.954						529.611	404.019
							373.061	535.242						313.282	315.369
							364.458	294.841						473.75	391.404
							580.505	407.491						495.087	376.718
							303.516	373.895						387.001	283.584
							401.855	237.456						192.586	333.41
							469.725	407.171						369.83	408.605
							353.037	354.278						288.109	359.164
							394.605	297.958						359.023	515.958
							408.281	554.06						284.288	357.987
							546.255	413.454						435.695	418.688
							343.687	213.185						396.868	425.217
							312.836	348.387						396.478	396.285
							470.828	379.616						340.377	389.5
							270.591	370.606						432.199	510.309
							259.712	329.924						398.873	391.355
							396.613	364.573						474.715	430.433
							335.518	399.052						378.225	331.317
							364.017	287.155						373.494	201.224
							446.817	400.576						436.006	494.507
							348.384	406.131						353.851	247.055
							417.352	477.786						315.676	497.051
							341.443	465.102						344.779	318.595
							415.191	431.583						279.477	371.111
							502.928	420.811						438.873	448.471
							328.951	357.372						391.569	356.77
							507.308	386.552						334.044	359.545
							339.737	421.42						355.414	294.275
							378.907	386.325						300.58	366.198
							369.588	373.195						382.415	383.598
							354.772	314.364						369.039	336.023
							510.372	388.068						509.118	403.299
							376.442	285.312						278.286	295.277
							490.466	382.267						363.382	400.72
							337.721	247.792						348.69	270.675
							351.968	232.621						358.116	373.834
							425.063	329.925						407.819	530.569
							417.475	407.64						335.591	297.226
							334.399	341.091						267.678	320.64
							356.725	381.895						404.912	389.288
							552.61	385.137						363.948	339.581
							432.704	443.481						226.914	297.659
							334.371	366.881						380.812	299.928
							350.252	483.827						289.581	354.868
							355.498	455.321						375.159	286.796
							367.834	369.911						344.107	241.774
							445.834	435.516						384.001	350.778
							429.221	396.417						243.274	338.747
							296.703	367.963						377.75	364.826
							420.681	369.36						361.695	355.591
							394.588	361.021						324.911	381.667
							427.965	412.194						386.36	266.343
							273.889	443.936						377.041	365.68
							361.812	208.144						386.829	425.827
							436.622	442.683						264.691	312.781
							493.422	497.368						385.952	355.34
							391.677	522.155						312.575	380.459
							460.604	426.028						315.56	396.907
							436.134	479.925						347.589	376.075
							481.163	388.863						338.142	265.426
							406.017	440.102						296.896	398.242
							379.513	415.291						431.333	403.395
							361.34	343.339						415.153	457.068
							288.745	321.748						385.376	276.782
							319.564	365.768						256.937	352.641
							362.099	302.658						332.997	322.321
							249.387	349.871						209.099	353.746
							258.197	444.694						419.853	292.066
							374.734	361.602						384.482	449.966
							375.306	495.326						362.699	323.104
							401.887	529.736						398.914	374.745
							372.18	517.754						285.746	460.241
							517.674	346.319						380.936	213.084
							573.366	373.553						467.441	361.012
							232.817	365.334						419.497	223.404
							303.201	361.636						297.604	365.079
							420.397	557.416						228.939	399.644
							390.058	516.361						242.278	418.888
							333.625	369.674						311.876	312.871
							470.63	463.311						329.996	334.29
							317.15	367.714						550.64	391.095
							320.427	341.273						352.162	386.557
							429.26	440.938						441.991	455.63
							410.953	256.011						546.438	386.867
							420.628	396.178						224.1	248.267
							560.098	401.868						289.885	355.364
							402.759	579.628						384.031	340.545
							321.541	336.302						374.913	336.393
							275.912	314.387						426.915	410.72
							269.072	382.73						356.213	303.219
							416.089	374.248						335.61	330.523
							274.89	399.263						504.755	469.56
							237.827	438.52						356.821	321.839
							393.517	485.906						421.624	460.375
							310.454	389.487						445.854	483.91
							361.205	363.669						383.116	228.151
							370.942	270.259						379.713	485.508
							472.85	469.879						358.778	251.04
							449.018	400.26						431.131	342.121
							276.223	286.709						233.581	324.433
							430.211	456.402						399.601	426.452
							284.288	432.85						309.235	367.683
							362.113	362.841						335.441	318.661
							326.523	361.109						525.189	400.879
							473.385	467.681						249.302	367.355
							257.096	364.376						417.745	472.701
							388.863	342.378						400.471	414.071
							386.776	369.951						350.837	213.377
							452.943	472.606						210.108	348.449
							361.571	193.082						373.952	370.733
							402.026	207.958						316.388	254.129
							476.331	442.081						328.776	317.618
							353.623	503.985						291.341	331.754
							219.857	357.132						520.225	433.565
							359.565	263.944						304.053	396.472
							355.188	408.352						325.474	279.048
							345.386	360.905						361.359	394.666
							381.691	305.915						462.399	480.434
							521.698	407.961						348.373	347.373
							443.209	380.36						432.101	298.395
							251.109	342.371						524.612	434.517
							401.334	403.948						541.069	410.726
							428.211	586.029						283.916	354.051
							413.375	432.536						342.278	218.501
							417.326	485.364						386.185	272.717
							404.832	252.946						274.815	385.206
							453.62	491.722						367.597	399.96
							410.438	424.777						511.582	461.56
							516.764	379.83						347.241	348.528
							373.78	310.773						305.416	367.109
							254.159	361.052						391.596	306.326
							227.653	380.532						458.53	408.042
							365.433	347.811						360.778	363.104
							408.736	307.522						401.956	291.581
							379.96	292.809						311.646	194.357
							421.301	432.522						220.265	371.421
							362.668	382.953						234.171	351.757
							361.408	344.651						238.065	402.251
							257.797	375.666						396.815	469.048
							368.416	279.818						357.168	322.724
							382.06	542.559						379.747	333.921
							480.45	439.357						403.248	295.672
							463.705	397.603						485.071	399.078
							460.471	271.996						376.266	414.557
							506.079	428.149						462.853	387.048
							308.112	332.338						300.514	303.945
							422.25	407.859						358.782	333.69
							406.768	536.326						423.226	425.823
							327.118	362.4						340.525	264.479
							595.935	415.786						299.9	386.291
							575.035	457.911						341.846	343.314
							331.997	340.611						422.654	427.483
							352.158	400.125						401.179	486.434
							389.55	535.259						287.485	439.208
							532.797	481.517						335.075	350.32
							319.198	381.961						372.459	350.574
							450.365	418.52						275.593	375.796
							402.853	396.713						400.616	490.874
							415.923	397.145						319.547	324.905
							474.11	406.028						372.674	238.579
							474.902	372.645						435.291	406.753
							413.77	561.343						363.274	397.577
							412.753	419.792						411.447	483.392
							384.855	534.441						372.709	388.617
							437.282	394.319						513.018	346.927
							231.125	395.462						295.749	336.435
							327.522	302.795						320.763	309.207
							272.259	505.801						332.596	319.989
							471	441.232						318.827	428.317
							384.147	509.399						244.549	411.329
							327.536	327.534						356.135	374.137
							371.767	304.294						337.418	355.496
							579.517	421.789						402.832	437.58
							485.743	369.19						328.602	392.457
							333.939	366.696						329.658	301.543
							470.107	377.8						332.032	354.493
							246.74	380.32						353.717	366.186
							451.849	480.63						352.461	356.075
							432.062	442.054						384.756	509.809
							473.25	429.002						519.616	432.923
							422.981	457.321						248.562	361.775
							397.606	554.774						365.075	332.6
							385.049	486.82						421.389	405.835
							402.209	335.279						354.932	306.345
							399.88	383.47						330.754	364.544
							358.609	352.894						382.814	346.676
							413.526	465.714						399.948	490.439
							429.536	423.501						516.906	479.268
							422.671	486.361						323.251	376.007
							340.195	353.769						389.91	470.042
							353.777	287.342						342.559	368.526
							402.888	220.844						324.225	317.929
							325.321	390.975						333.02	284.123
							429.953	437.784						381.117	513.662
							237.008	384.736						384.99	396.958
							415.851	226.251						428.134	317.242
							369.659	263.882						297.814	376.293
							377.727	360.987						405.78	395.724
							391.637	296.456						389.469	374.419
							487.74	417.51						300.773	407.376
							361.011	328.193						283.759	382.068
							380.95	342.081						410.018	405.716
							425.173	410.13						358.159	300.488
							415.038	376.112						344.528	359.219
							504.645	403.599						397.436	228.013
							440.529	451.475						317.936	338.75
							385.03	348.393						324.398	315.49
							357.131	397.034						346.554	287.286
							481.866	474.994						322.826	344.166
							399.144	322.854						418.107	349.217
							369.358	551.817						324.076	365.073
							461.275	411.726						324.755	319.268
							500.192	441.593						342.898	496.896
							394.452	467.858						338.018	360.435
							352.404	375.7						423.507	374.563
							349.921	197.418						304.365	337.816
							481.323	470.472						403.892	413.692
							266.554	525.504						241.983	389.104
							281.643	322.681						385.908	481.922
							475.724	410.35						473.568	379.191
							505.702	357.962						401.165	413.966
							246.903	384.647						340.62	339.823
							361.171	570.417						334.525	268.022
							391.849	330.797						324.911	410.878
							284.691	401.184						461.179	328.199
							381.393	292.525						323.8	321.447
							279.668	371.79						322.214	319.266
							400.206	450.079						395.142	543.759
							471.075	439.59						302.966	193.379
							362.045	292.6						371.949	280.406
							502.365	375.895						519.878	417.302
							392.321	397.479						334.805	241.11
							347.335	352.114						405.585	389.141
							341.625	425.422						235.373	389.883
							254.981	390.582						367.575	421.789
							368.43	390.593						322.685	326.689
							332.355	330.657						419.402	278.784
							379.489	272.814						397.575	381.913
							323.449	273.324						375.693	312.603
							403.962	290.169						436.306	399.16
							414.049	404.325						243.486	346.064
							335.261	340.647						256.819	366.433
							335.261	347.086						484.733	473.015
							402.262	420.693						472.685	414.842
							383.901	431.086						415.143	394.275
							218.317	358.428						307.937	379.519
							356.235	359.794						406.771	353.725
							383.842	437.451						381.343	208.209
							425.526	468.71						452.099	409.17
							409.022	429.244						271.361	370.234
							418.374	399.913						374.507	314.822
							392.343	356.79						437.897	489.596
							417.354	386.816						363.229	276.184
							396.206	399.623						398.844	357.919
							412.469	454.147						382.509	364.69
							386.118	482.273						341.546	332.093
							412.193	458.239						204.36	258.997
							466.33	522.613						548.074	403.001
							339.904	255.697						339.022	399.324
							453.795	453.344						413.21	368.488
							417.205	497.449						416.116	437.372
							357.13	403.8						342.957	297.79
							362.375	394.374						305.697	352.169
							393.945	315.146						315.932	295.498
							344.863	359.444						486.189	362.607
							333.398	329.481						386.192	350.549
							288.799	380.488						353.88	320.911
							378.42	317.928						459.967	538.202
							350.701	263.535						564.546	370.358
							548.814	402.362						395.092	373.169
							518.17	344.927						389.204	368.504
							412.244	408.391						352.793	394.801
							468.053	455.917						327.539	433.795
							497.645	407.554						365.8	334.054
							448.437	516.499						392.97	518.441
							375.289	213.024						331.735	270.578
							357.339	396.023						363.447	415.615
							507.839	441.932						229.506	384.443
							390.129	458.119						530.791	353.472
							328.144	374.841						312.426	315.756
							343.163	331.134						320.395	340.614
							454.86	422.899						273.501	356.054
							312.857	284.53						385.993	421.568
							396.333	232.919						316.864	433.68
							400.349	328.036						345.927	326.563
							389.95	380.938						380.974	531.806
							567.335	453.106						343.532	527.901
							311.107	394.969						358.384	332.65
							357.411	278.457						447.927	355.755
							571.364	392.53						302.035	416.336
							371.971	309.121						344.909	340.112
							536.839	488.851						218.665	365.944
							490.831	423.119						554.044	372.011
							402.172	438.993						422.867	538.469
							343.23	332.605						257.993	383.124
							408.269	355.218						336.748	241.572
							315.597	356.132						442.037	402.842
							423.328	525.952						358.084	370.059
							285.236	339.496						424.689	432.322
							398.363	318.858						242.964	374.729
							446.141	458.317						213.57	342.467
							380.868	519.692						349.163	287.267
							457.078	470.048						390.392	346.43
							455.784	395.877						410.187	332.823
							381.104	435.451						376.617	410.686
							310.071	360.62						351.193	348.567
							411.479	561.797						437.858	392.194
							407.574	327.113						344.549	313.684
							356.772	369.115						419.656	446.761
							407.166	349.298						502.544	430.939
							447.831	503.52						296.274	342.24
							374.504	269.284						267.056	348.251
							328.099	322.198						404.296	431.662
							412.624	236.578						413.568	405.761
							413.072	423.451						366.876	360.865
							386.913	433.809						289.3	355.363
							439.236	404.991						344.994	393.365
							208.458	388.276						536.658	391.699
							336.098	329.335						405.828	389.049
							394.718	395.399						462.876	417.144
							517.91	435.413						306.806	486.984
							406.34	447.936						398.229	364.171
							372.509	329.16						497.692	471.214
							368.885	390.841						303.09	317.797
							324.257	174.875						524.027	400.865
							406.071	492.779						338.605	364.455
							413.304	404.884						406.612	376.462
							467.006	606.372						290.371	474.302
							388.547	431.874						350.721	342.614
							486.679	416.397						378.929	422.123
							347.205	385.941						365.289	272.937
							396.086	399.96						372.78	355.776
							436.403	500.017						405.081	419.836
							571.578	416.212						405.213	438.402
							413.78	476.695						295.084	331.026
							542.7	447.943						278.499	308.991
							375.145	399.192						412.218	365.618
							315.122	341.265						433.608	467.381
							393.107	501.466						233.718	426.216
							443.22	349.182						392.083	409.317
							371.75	238.44						505.637	389.317
							312.46	347.983						388.584	217.051
							569.765	411.427						398.26	423.91
							311.692	352.876						342.115	520.206
							441.952	356.12						422.81	416.239
							402.348	392.142						414.911	430.281
							401.471	282.483						324.614	322.154
							371.656	358.123						357.488	445.431
							426.732	481.997						253.927	414.256
							213.183	355.135						562.864	415.092
							288.435	282.164						404.554	497.904
							492.16	366.038						374.53	355.733
							444.999	414.437						429.08	350.064
							285.79	375.343						348.711	356.061
							332.607	439.095						468.22	412.594
							370.543	353.307						416.023	340.567
							428.231	407.176						461.258	485.215
							426.752	411.468						483.894	420.105
							374.903	272.812						356.034	423.213
							474.369	453.551						552.882	379.723
							374.796	431.638						432.339	543.058
							396.895	566.891						414.099	414.526
							277.005	348.795						357.364	328.409
							519.237	468.163						406.394	428.228
							456.911	463.283						395.096	387.005
							403.547	476.822						370.293	369.238
							309.736	326.465						371.061	327.903
							274.754	412.174						370.965	291.524
							418.109	453.004						349.541	481.583
							339.532	263.525						358.247	255.438
							295.912	360.163						375.184	485.528
							358.137	398.289						461.497	453.26
							379.337	302.115						461.311	459.132
							382.999	530.953						394.477	228.562
							365.457	400.036						310.631	376.167
							392.823	347.33						381.589	467.691
							390.152	342.161						389.853	414.407
							341.365	328.917						356.214	299.378
							320.793	368.048						400.428	475.452
							389.184	274.542						269.709	374.334
							373.322	383.129						400.849	310.902
							468.286	387.384						171.171	258.783
							414.419	474.677						324.663	310.855
							304.816	397.384						454.794	382.127
							459.509	406.004						349.257	403.269
							480.696	391.749						293.699	307.256
							440.877	442.556						359.022	255.937
							416.409	331.02						329.787	304.551
							352.43	355.067						339.016	324.607
							435.199	441.928						331.234	394.156
							430.017	588.051						354.61	368.188
							275.221	455.956						339.439	414.568
							375.933	312.699						259.005	375.363
							359.022	329.034						318.475	334.291
							514.442	391.914						332.172	351.698
							534.814	427.547						473.767	459.198
							326.977	340.491						343.407	340.412
							324.316	469.569						245.331	388.361
							480.221	299.63						213.244	392.385
							350.238	380.738						372.111	266.256
							386.267	428.968						487.362	415.312
							348.285	267.26						380.218	491.338
							371.894	398.665						452.68	438.833
							425.211	387.641						332.55	245.954
							473.857	533.318						307.325	329.368
							406.484	558.841						359.51	203.003
							381.296	277.972						417.587	403.362
							534.969	420.665						324.169	337.966
							311.225	360.027						377.128	386.507
							334.285	424.832						394.69	552.744
							373.035	236.561						351.568	372.739
							487.385	496.37						388.493	345.169
							398.296	355.193						511.466	427.312
							242.94	395.985						381.151	337.638
							367.693	531.39						380.04	161.379
							347.324	372.758						363.601	239.837
							423.068	397.622						309.513	347.888
							362.287	340.221						346.72	298.473
							407.038	256.297						477.355	393.44
							431.833	453.539						308.2	251.026
							443.023	406.724						288.41	388.33
							432.32	397.316						433.933	447.38
							423.756	411.097						342.824	374.178
							276.354	353.299						402.758	386.123
							367.345	339.049						409.407	388.657
							372.879	406.79						324.167	288.194
							445.709	414.646						477.391	335.919
							559.862	420.592						239.114	378.463
							346.439	364.409						274.044	446.364
							354.245	383.061						401.204	401.041
							364.852	329.977						296.191	318.815
							398.098	389.084						368.602	395.674
							367.897	357.366						398.211	230.437
							367.812	327.799						349.465	356.041
							430.979	489.565						305.413	364.676
							437.214	399.062						366.942	232.772
							386.961	381.807						242.257	403.123
							437.647	532.962						352.891	334.795
							484.84	414.747						383.317	329.65
							450.99	402.951						311.267	466.685
							322.494	364.321						382.949	369.517
							283.222	364.031						392.213	300.044
							430.234	252.945						333.005	301.055
							535.004	317.902						296.479	345.683
							349.522	380.286						308.786	227.63
							380.562	435.995						354.773	363.76
							545.783	429.758						360.054	536.11
							460.733	495.641						409.634	372.059
							385.634	406.587						282.685	333.79
							431.487	422.662						303.47	373.748
							388.193	448.378						349.669	355.84
							306.447	321.249						351.595	375.916
							442.178	466.638						378.556	360.346
							409.166	400.906						368.795	430.839
							378.394	394.324						408.233	343.85
							315.139	357.851						284.101	395.156
							346.3	344.645						357.06	372.23
							466.81	439.838						365.282	388.975
							343.695	229.477						334.792	362.454
							394.941	491.233						295.322	360.326
							391.201	407.379						415.583	397.383
							384.183	524.626						425.625	432.791
							276.237	354.562						371.774	343.437
							394.386	495.043						314.568	319.04
							405.744	352.805						556.293	395.09
							422.742	296.703						237.419	269.053
							332.488	399.648						371.146	443.644
							342.259	248.568						369.974	313.245
							325.209	324.056						321.303	298.205
							401.315	327.911						421.133	504.439
							428.505	256.989						402.397	256.062
							470.575	292.9						358.795	361.988
							445.113	389.612						280.977	335.522
							332.494	347.131						317.121	369.629
							354.367	505.937						358.719	341.663
							422.187	403.197						529.008	400.95
							461.339	423.872						361.245	424.994
							433.203	415.699						362.498	360.354
							386.125	464.761						339.354	439.209
							318.176	382.558						403.121	441.013
							547.493	376.792						234.659	380.4
							510.125	370.355						292.015	376.216
							418.227	448.436						372.497	306.813
							453.535	398.135						422.775	396.382
							415.053	401.078						312.662	277.375
							374.574	309.234						328.4	324.599
							403.245	378.762						549.633	416.422
							259.742	413.511						285.871	373.714
							316.491	367.167						371.549	342.968
							408.4	325.052						382.045	234.831
							259.021	348.74						415.701	435.974
							422.237	416.834						389.757	515.741
							351.484	451.272						405.359	484.495
							330.508	426.948						384.502	242.379
							308.076	352.589						423.132	347.366
							401.015	276.068						454.71	373.911
							420.682	273.419						416.414	456.261
							434.8	368.703						341.637	445.535
							441.146	538.923						329.275	307.151
							314.878	322.836						355.784	386.809
							312.624	321.602						201.325	371.174
							367.921	368.115						249.804	360.015
							397.298	418.63						382.376	438.312
							368.421	363.276						295.589	324.358
							401.541	392.436						359.86	450.656
							306.277	355.827						375.549	350.015
							320.256	409.753						358.33	361.426
							519.524	365.644						338.633	263.532
							433.323	453.413						339.716	233.712
							315.465	365.372						354.438	275.238
							358.318	243.729						306.122	311.452
							376.511	331.683						323.881	369.636
							369.627	348.211						340.735	240.567
							396.681	318.188						393.683	397.603
							389.076	221.613						335.5	426.759
							359.574	270.535						414.058	358.784
							361.207	304.353						527.971	446.271
							441.992	446.586						526.504	402.863
							441.927	439.803						314.769	362.455
							390.603	441.198						323.464	329.563
							437.68	362.987						375.049	403.079
							341.704	330.144						312.178	321.799
							617.839	405.634						361.972	303.732
							526.033	429.185						275.543	399.608
							416.493	446.958						363.373	423.4
							368.972	313.388						313.397	399.29
							371.023	378.696						516.498	447.26
							310.626	383.789						337.599	341.273
							357.648	444.125						371.373	342.697
							492.237	425.718						365.793	371.193
							409.741	374.486						332.394	418.269
							367.577	414.264						486.55	392.115
							360.142	380.89						354.747	358.171
							277.361	372.583						411.834	557.439
							418.869	523.193						336.37	315.144
							552.59	414.467						320.893	237.696
							323.351	413.754						266.976	350.523
							563.708	444.287						405.807	214.775
							374.935	382.474						388.068	455.705
							288.719	327.248						347.333	396.646
							369.034	515.375						372.212	304.067
							406.089	539.214						379.689	338.418
							443.235	256.139						194.84	398.002
							400.668	353.06						334.776	395.722
							456.998	497.595						339.475	356.453
							516.257	479.527						372.274	406.896
							445.812	384.608						476.65	364.998
							212.828	406.624						392.984	559.43
							340.999	362.943						393.022	329.386
							252.364	349.372						281.809	348.047
							383.632	386.266						495.493	516.414
							407.154	236.141						245.409	342.627
							435.26	478.414						417.98	462.671
							517.362	400.823						435.198	372.239
							380.638	545.543						408.392	343.327
							440.373	379.119						386.489	489.312
							441.437	412.4						318.633	365.654
							281.805	347.777						409.38	404.987
							349.682	493.355						375.58	338.824
							362.925	346.618						368.247	312.837
							431.62	391.606						376.279	334.104
							463.224	470.343						555.526	398.182
							474.066	439.802						236.212	344.278
							387.24	249.016						240.281	331.449
							306.027	405.824						539.284	400.753
							230.039	371.884						349.457	337.905
							571.428	444.647						415.3	542.732
							464.168	451.211						461.617	330.532
							315.63	335.149						346.807	389.271
							328.603	399.697						406.173	473.396
							325.855	338.847						328.679	232.702
							350.563	396.051						429.337	291.755
							380.555	315.119						452.454	439.396
							389.16	539.414						381.411	327.43
							358.312	395.875						414.28	567.913
							352.806	410.864						399.56	337.93
							382.837	352.731						507.95	426.466
							388.148	350.68						283.677	395.2
							377.021	357.13						387.084	421.746
							302.763	348.232						351.846	377.552
							319.534	306.096						419.159	394.489
							390.234	318.477						295.45	404.347
							478.553	383.623						444.461	334.473
							416.559	414.182						394.333	535.433
							536.621	369.312						349.856	564.436
							358.447	422.034						298.084	397.463
							548.22	405.755						544.968	387.04
							492.088	397.552						393.263	300.674
							481.886	419.422						366.62	249.96
							430.451	432.053						319.245	332.816
							426.777	412.241						325.036	440.937
							359.551	341.678						375.265	546.788
							422.49	470.979						312.156	332.254
							388.261	296.106						400.876	328.941
							428.076	242.294						325.909	268.172
							317.269	422.772						381.727	423.985
							343.405	340.127						259.269	394.504
							346.562	314.266						304.538	400.04
							373.606	471.494						308.465	324.303
							402.687	546.463						404.103	238.139
							434.448	295.267						297.883	372.185
							370.693	363.635						287.714	341.548
							357.189	493.997						377.486	278.986
							349.631	268.693						346.418	336.173
							341.21	330.372						255.393	283.115
							403.712	391.046						348.81	328.831
							427.809	389.53						343.885	234.407
							449.502	483.036						395.367	375.682
							408.683	586.48						359.967	363.214
							551.442	396.221						171.888	323.831
							382.344	416.483						383.384	323.981
							494.255	434.096						354.097	336.264
							318.149	360.455						335.132	329.252
							400.522	249.518						371.215	451.08
							491.798	474.169						253.119	359.271
							387.116	366.095						412.525	393.998
							357.839	241.665						485.436	465.875
							351.779	396.505						356.766	374.216
							480.536	444.266						349.501	453.693
							425.663	490.148						331.261	342.222
							456.965	393.906						426.992	368.691
							378.489	264.539						376.109	398.413
							506.032	294.256						324.807	317.727
							352.332	248.866						377.62	342.768
							449.069	256.92						228.829	542.104
							447.466	419.913						251.236	328.377
							435.519	408.723						275.841	333.175
							346.46	383.071						396.844	314.503
							427.338	414.903						360.689	293.831
							270.721	349.888						347.311	333.043
							395.648	270.087						376.832	328.028
							381.603	441.9						309.676	301.425
							459.582	411.503						345.564	267.392
							534.231	418.513						315.934	318.969
							343.784	326.057						329.923	389.263
							372.378	381.925						219.434	319.172
							399.827	350.199						455.566	370.102
							448.68	394.952						491.24	378.173
							389.569	371.637						393.319	389.633
							421.948	525.686						305.508	514.489
							481.771	420.67						557.569	385.676
							465.468	397.6						334.92	397.9
							310.984	363.051						313.972	332.509
							332.208	344.07						313.767	336.808
							298.248	347.461						513.819	448.223
							410.717	327.026						361.58	346.222
							484.431	328.901						419.1	332.109
							390.226	300.942						388.332	407.107
							487.335	420.037						403.412	421.363
							366.954	423.954						379.637	264.744
							280.773	379.083						373.283	285.919
							446.061	529.419						554.073	390.234
							253.98	340.85						356.481	280.282
							384.147	414.019						542.792	366.075
							362.859	319.738						350.994	356.892
							326.626	305.395						326.725	423.414
							415.452	514.343						436.305	443.956
							387.99	407.816						514.579	384.599
							383.141	419.01						417.932	491.63
							360.907	281.071						302.487	365.723
							368.572	322.106						291.578	348.433
							469.333	441.769						308.689	381.838
							329.611	550.852						306.779	329.537
							383.623	461.004						310.948	339.439
							384.137	440.563						407.81	390.191
							520.923	291.159						307.144	523.692
							366.909	261.136						409.811	365.66
							390.725	538.546						403.449	284.513
							407.848	374.578						402.062	460.244
							450.935	329.302						478.074	398.571
							310.715	391.584						261.616	347.352
							271.824	382.864						387.412	418.625
							346.411	334.689						483.771	381.443
							373.513	339.328						352.73	265.495
							368.456	432.946						565.091	388.127
							419.697	575.095						353.942	326.677
							445.684	346.876						434.214	273.15
							433.259	363.94						325.154	409.333
							327.415	354.97						418.433	411.856
							303.543	338.343						498.074	403.331
							431.406	423.154						515.112	434.855
							377.74	471.372						347.089	414.367
							315.821	359.175						428.309	399.594
							518.691	401.7						467.332	388.455
							240.462	370.875						385.027	396.174
							420.721	457.084						427.413	351.324
							366.186	408.538						334.045	180.249
							476.706	457.328						296.908	348.863
							411.975	390.216						339.37	304.39
							366.888	312.599						457.529	386.963
							551.499	348.32						364.047	241.533
							258.036	409.949						434.155	413.412
							497.576	370.651						274.413	345.743
							349.213	380.495						344.037	297.984
							389.598	344.097						423.375	350.933
							386.187	389.144						309.252	335.753
							292.495	335.741						473.093	408.431
							407.52	415.432						264.509	325.725
							523.162	496.438						277.561	358.967
							360.663	532.327						373.539	309.011
							359.163	413.943						380.701	427.766
							262.784	354.93						383.08	285.242
							411.649	431.119						383.639	236.952
							395.458	285.655						451.254	292.146
							297.53	396.181						340.48	345.138
							419.885	245.777						322.259	336.766
							428.295	373.858						363.337	369.555
							460.389	524.9						480.617	410.457
							314.968	337.912						350.523	380.178
							340.484	262.769						299.607	451.982
							362.563	334.932						465.861	372.144
							370.218	383.495						506.187	436.365
							387.81	426.026						317.613	305.119
							516.47	405.699						442.585	374.513
							502.917	446.021						392.493	261.171
							369.465	370.428						425.065	351.956
							396.901	254.072						218.145	379.233
							400.667	364.163						354.714	352.353
							317.125	363.67						308.008	341.567
							312.863	416.129						394.298	428.397
							488.115	366.223						420.337	299.513
							406.37	389.719						430.382	446.942
							417.702	401.215						300.364	345.629
							338.174	349.066						384.241	374.68
							409.049	535.98						292.468	328.967
							381.443	316.919						390.877	307.374
							393.878	393.61						368.794	281.292
							468.106	378.232						357.485	409.667
							364.324	388.894						423.746	343.442
							376.613	564.357						273.559	450.675
							431.316	427.354						567.311	378.878
							404.115	409.76						542.986	403.892
							323.805	284.408						290.14	355.744
							340.228	299.478						244.832	416.508
							414.514	418.28						328.738	357.65
							402.511	274.079						267.075	352.15
							295.831	321.793						383.744	366.628
							425.829	437.798						260.856	371.1
							402.772	376.205						494.438	456.324
							380.871	371.363						476.853	350.019
							359.239	396.012						405.779	499.151
							478.38	432.194						333.448	344.607
							518.057	438.737						406.145	313.28
							288.634	360.253						448.337	392.004
							381.048	469.105						462.106	431.265
							318.034	300.092						396.113	317.269
							392.341	380.097						364.647	361.716
							424.852	437.446						346.737	226.997
							269.103	420.94						389.382	417.895
							380.279	449.404						367.402	339.743
							405.414	419.064						350.138	397.114
							396.488	335.009						457.996	463.931
							414.132	404.291						519.285	312.47
							370.988	365.768						250.51	290.174
							473.718	427.265						377.475	261.243
							332.264	328.249						402.585	429.901
							343.85	292.207						323.587	320.526
							379.494	371.343						339.73	313.715
							490.757	396.938						298.422	348.617
							376.164	464.673						410.19	310.618
							346.132	356.243						505.436	433.436
							381.008	378.035						380.492	327.843
							399.925	538.513						268.09	365.361
							324.299	319.065						332.582	338.066
							292.677	376.358						224.553	258.635
							239.62	336.349						271.207	309.659
							306.52	389.783						450.199	381.857
							377.768	301.488						308.367	433.357
							390.624	458.433						365.113	286.634
							367.503	255.135						373.874	368.258
							339.09	334.263						356.596	262.44
							331.088	253.634						396.122	397.21
							437.967	454.018						457.958	270.196
							325.269	354.09						431.567	348.913
							323.891	495.82						282.927	329.07
							366.358	437.422						417.642	457.212
							358.75	334.511						237.97	402.172
							441.415	505.877						304.602	314.573
							348.004	329.871						432.525	442.927
							394.885	474.862						230.299	383.189
							441.215	535.794						506.157	397.194
							500.057	411.499						426.558	375.663
							441.262	469.333						335.242	299.324
							461.717	359.856						357.776	356.411
							337.623	495.108						337.127	356.837
							352.847	334.529						441.365	281.575
							441.179	485.777						319.082	373.849
							419.772	415.617						375.07	347.9
							486.716	322.641						414.316	437.457
							445.666	403.826						326.322	320.2
							460.912	482.375						183.531	299.439
							487.973	448.533						411.666	465.599
							410.972	371.731						291.257	416.18
							282.929	336.555						325.005	415.774
							538.215	406.787						427.097	534.66
							423.994	541.499						344.324	520.29
							346.962	288.65						378.776	348.114
							386.648	411.272						302.654	325.575
							404.298	327.608						319.545	376.754
							371.352	350.979						337.546	290.671
							464.405	418.586						372.409	336.325
							267.896	381.86						349.314	554.672
							405.543	308.544						431.892	479.548
							299.586	328.503						307.719	272.825
							566.401	416.699						271.329	489.087
							467.669	414.011						306.297	347.498
							569.971	409.01						497.653	428.239
							386.754	326.205						294.189	318.656
							364.637	371.676						539.457	425.751
							457.457	489.223						470.872	396.859
							294.578	374.666						506.176	299.725
							389.154	469.642						306.29	335.717
							374.051	391.288						384.771	468.425
							434.644	409.25						532.43	304.466
							369.234	458.144						414.759	354.166
							537.408	508.422						549.48	413.368
							454.652	384.069						387.198	212.155
							306.833	334.537						459.415	385.881
							368.448	418.089						325.738	297.39
							472.889	399.179						364.483	384.541
							355.487	360.15						462.137	415.554
							348.514	356.619						294.179	335.782
							428.619	407.909						361.951	361.495
							297.958	397.172						330.081	336.824
							357.754	333.447						225.785	363.015
							396.278	214.457						344.687	164.889
							289.137	377.705						285.606	340.945
							397.368	502.965						302.717	297.653
							425.048	420.717						355.559	339.852
							541.277	350.598						319.482	319.793
							385.343	398.48						361.354	342.162
							433.663	400.565						223.984	448.758
							304.721	376.326						308.826	327.44
							319.386	325.775						365.345	362.48
							315.444	393.709						551.762	389.612
							357.959	306.617						390.333	513.467
							366.226	273.604						367.756	388.918
							216.372	346.851						339.782	243.759
							389.218	416.387						316.026	335.94
							301.8	360.593						217.409	357.343
							364.621	510.196						357.734	336.173
							380.227	346.029						318.887	213.798
							448.195	413.044						529.119	488.767
							341.592	318.178						330.709	345.141
							353.466	271.224						343.676	313.732
							407.695	284.748						306.01	332.869
							396.681	227.22						323.546	387.515
							411.339	516.208						406.224	456.98
							352.865	330.143						382.174	447.375
							368.916	322.437						208.494	368.579
							494.999	428.451						360.124	371.985
							383.067	573.449						313.767	347.174
							360.389	364.368						366.437	291.285
							424.92	566.32						266.493	387.995
							441.166	344.709						276.748	333.226
							409.254	463.841						329.348	327.512
							319.994	306.483						358.56	364.804
							275.825	374.801						316.564	371.842
							428.348	472.44						411.248	445.408
							454.872	354.324						421.518	416.825
							478.411	512.008						303.854	368.374
							550.861	361.941						367.114	236.189
							450.38	505.426						418.926	370.136
							335.798	333.611						386.954	334.029
							331.901	341.65						305.825	342.76
							193.429	396.884						416.23	404.34
							407.78	376.143						278.192	394.528
							370.312	279.65						556.955	352.215
							500.301	411.071						474.139	490.659
							306.724	394.126						386.005	316.988
							277.191	408.923						325.135	318.375
							394.826	394.667						419.693	498.092
							292.192	427.61						451.989	490.569
							536.682	401.731						365.338	403.281
							373.563	398.709						552.41	414.451
							461.166	426.896						208.614	362.23
							503.392	390.197						403.902	433.027
							315.254	269.377						358.435	289.728
							383.371	414.244						380.809	292.262
							347.681	215.593						506.084	394.01
							393.504	435.681						325.489	434.233
							412.946	359.004						415.93	400.424
							357.912	334.175						394.242	304.473
							493.131	421.545						243.227	335.425
							445.203	468.386						291.762	306.191
							426.568	479.862						244.98	364.531
							440.216	489.967						388.378	378.008
							331.438	336.805						293.806	496.341
							343.579	321.51						361.036	490.103
							510.315	413.368						335	322.973
							402.586	227.599						377.58	267.835
							375.029	396.691						241.273	361.278
							374.517	408.023						309.926	380.224
							398.152	402.378						484.924	390.589
							347.362	335.375						324.329	318.763
							329.905	314.369						490.182	429.745
							542.643	392.361						295.937	287.559
							330.729	358.083						325.064	347.98
							316.788	311.338						434.067	391.795
							410.541	351.735						390.185	395.763
							525.2	420.17						450.11	399.117
							374.041	369.611						299.208	275.63
							343.812	527.546						406.316	296.334
							396.796	394.979						453.862	431.621
							326.544	375.315						352.656	336.256
							452.127	369.675						310.186	383.645
							396.478	408.966						359.53	232.226
							335.707	323.308						232.817	375.515
							387.666	435.412						365.175	324.23
							455.14	405.224						427.469	461.787
							427.532	234.161						400.229	373.742
							358.457	537.183						292.77	355.252
							299.161	374.971						393.116	235.227
							418.179	443.822						394.481	558.829
							298.902	359.857						293.517	420.082
							426.829	434.618						376.117	208.89
							374.968	355.021						372.699	395.437
							425.185	402.67						262.31	334.944
							400.154	406.725						411.665	556.061
							408.215	362.551						321.158	322.514
							528.284	365.061						380.015	333.124
							456.841	402.458						376.72	389.717
							438.697	313.665						326.921	266.581
							400.061	328.077						418.289	418.979
							389.243	333.43						384.841	375.842
							373.066	389.505						332.703	357.237
							222.468	382.04						333.756	288.455
							359.881	526.576						326.668	331.658
							380.055	321.974						379.369	276.164
							313.258	343.875						359.501	324.308
							378.122	405.229						308.195	338.652
							237.846	253.694						377.297	244.156
							362.296	318.889						418.81	413.692
							386.481	544.016						356.578	349.235
							357.069	405.805						339.918	350.141
							309.616	223.837						374.22	417.255
							335.894	407.699						460.967	474.488
							421.384	376.543						367.74	326.692
							363.15	193.091						414.26	558.96
							290.142	312.245						519.681	497.714
							364.649	404.844						352.109	353.456
							375.027	421.909						269.198	323.123
							415.027	400.881						377.785	321.357
							437.207	443.57						500.311	469.081
							385.217	225.997						268.971	246.947
							427.313	428.423						256.905	380.198
							426.111	469.065						254.649	308.858
							414.249	391.389						552.746	386.486
							280.133	309.201						390.135	374.731
							378.363	441.079						498.824	525.602
							433.566	359.767						304.609	332.706
							356.295	377.368						380.95	411.788
							369.786	392.038						347.883	389.347
							429.893	400.269						365.595	363.217
							341.881	316.139						413.974	504.698
							508.585	418.851						375.711	231.066
							449.044	417.309						303.348	318.046
							451.907	450.361						363.124	366.231
							462.796	502.476						278.258	428.356
							380.455	375.495						431.577	434.108
							341.796	353.911						250.705	392.706
							328.799	341.434						380.414	374.605
							257.8	376.808						347.861	346.661
							448.395	509.888						282.488	386.855
							495.767	483.447						395.32	313.905
							332.406	394.446						259.636	427.669
							456.12	414.59						559.747	397.18
							364.066	404.44						237.323	344.863
							345.539	385.688						534.053	361.055
							565.767	409.218						322.87	283.673
							337.5	369.254						518.947	415.114
							478.585	563.833						323.255	351.254
							438.35	545.129						256.06	401.518
							205.437	381.139						322.138	334.771
							360.012	355.429						337.777	299.22
							361.522	468.599						381.484	397.247
							393.384	410.17						434.52	286.444
							363.528	235.35						434.009	426.109
							396.142	271.425						287.773	388.119
							363.092	353.096						259.954	376.379
							380.349	306.661						420.333	243.963
							311.972	383.294						317.929	272.363
							327.264	363.735						336.492	361.284
							398.329	347.811						535.471	494.294
							394.877	423.195						354.205	457.111
							408.624	413.035						342.134	333.583
							382.315	378.71						511.085	388.59
							511.675	462.157						265.236	249.411
							518.205	418.202						393.018	447.756
							389.793	282.192						415.338	328.206
							388.392	340.443						357.969	294.119
							326.219	453.93						406.557	420.664
							460.068	258.278						279.548	415.007
							508.623	424.127						360.898	376.55
							353.843	252.9						445.568	457.422
							292.226	372.038						347.877	340.346
							299.531	353.932						346.332	342.013
							321.221	372.976						205.945	340.631
							308.393	302.441						313.41	330.929
							240.001	280.605						494.48	397.169
							309.233	353.345						376.221	282.267
							389.94	276.519						373.327	443.904
							382.503	375.242						395.777	435.891
							343.832	424.786						406.815	320.32
							441.232	402.052						285.738	314.422
							512.513	418.535						452.173	456.813
							417.366	361.695						389.896	267.236
							449.58	446.88						375.126	283.25
							308.915	346.163						227.733	482.358
							516.101	452.338						375.717	369.84
							392.132	304.463						387.22	328.178
							380.444	458.284						327.993	308.957
							454.31	465.876						391.001	402.069
							356.65	444.11						326.713	447.749
							539.667	475.361						311.754	362.934
							355.855	384.644						346.647	321.452
							394.151	372.964						411.749	267.903
							400.459	226.221						368.32	345.929
							380.063	419.998						400.286	346.252
							374.997	261.759						508.503	484.251
							276.193	374.231						510.166	389.098
							400.759	260.593						304.858	353.963
							504.365	375.113						359.966	297.434
							440.053	335.358						321.125	381.002
							355.496	315.309						440.61	374.819
							359.675	351.015						409.741	319.865
							312.789	333.024						533.435	438.531
							373.99	311.64						447.758	474.544
							355.441	246.117						306.346	374.803
							402.994	358.564						328.003	233.677
							511.176	423.563						340.239	367.971
							413.263	513.367						388.71	385.21
							438.925	269.044						393.571	279.757
							253.294	361.753						455.499	465.593
							206.866	362.35						473.935	448.222
							423.422	403.838						459.506	416.191
							396.577	261.923						400.75	422.984
							370.752	412.123						380.285	403.632
							420.652	491.451						335.405	299.24
							371.307	388.935						300.375	330.143
							370.59	354.784						386.463	431.317
							401.171	560.315						282.674	389.765
							332.479	302.847						370.843	285.492
							374.554	469.909						523.929	435.786
							362.483	230.978						472.126	418.376
							243.71	388.804						224.885	365.245
							402.488	437.484						555.25	408.079
							451.645	367.065						415.441	432.133
							407.243	349.381						411.617	294.23
							359.338	419.833						441.56	374.957
							333.742	361.939						336.838	406.305
							478.682	407.319						350.857	399.536
							426.026	390.883						284.462	368.491
							455.272	395.753						365.128	302.992
							378.823	350.088						512.833	430.48
							404.3	228.678						309.309	340.859
							392.014	388.804						237.59	386.284
							352.061	221.773						315.802	250.402
							580.533	417.809						446.8	377.54
							336.323	354.855						219.798	388.823
							299.603	300.327						378.327	481.09
							371.003	333.033						401.63	369.877
							427.065	508.971						522.582	453.168
							225.595	365.243						377.368	382.374
							356.852	360.795						366.794	268.589
							375.306	318.144						302.969	311.782
							326.869	326.752						397.541	471.611
							431.246	259.81						519.227	456.519
							361.837	416.673						327.332	374.51
							515.82	417.049						368.417	529.752
							251.609	394.317						404.119	575.275
							443.86	419.278						406.628	239.886
							290.815	387.48						211.563	389.181
							519.355	390.992						476.988	431.534
							317.506	339.756						345.017	356.056
							405.64	346.057						386.824	473.982
							311.357	369.054						438.839	565.986
							399.152	509.161						255.652	396.316
							444.864	412.195						352.676	393.375
							402.557	513.857						374.616	388.913
							248.918	371.303						320.247	384.153
							387.393	495.814						351.019	189.177
							560.907	440.603						444.514	426.509
							428.041	227.252						298.336	344.008
							455.229	413.463						387.13	207.888
							259.937	337.755						343.367	380.995
							343.725	307.354						492.149	440.843
							416.938	339.886						297.929	368.577
							399.05	423.662						294.642	372.598
							257.118	366.457						482.614	465.233
							241.716	350.377						376.327	260.798
							354.426	393.668						307.942	328.941
							442.424	505.754						274.425	381.844
							360.133	380.279						322.442	322.857
							339.643	169.262						403.449	230.364
							294.505	383.158						403.581	561.057
							414.558	374.642						438.345	431.24
							358.603	326.252						235.688	430.112
							342.041	294.598						418.173	388.411
							384.596	455.509						220.286	379.67
							380.664	342.86						429.461	446.437
							382.274	424.706						340.254	302.341
							349.074	308.923						322.685	391.64
							396.817	372.615						350.519	377.119
							360.73	357.064						269.563	404.414
							340.728	311.94						322.639	274.87
							417.996	522.882						377.293	303.894
							440.749	338.564						370.582	422.481
							392.257	434.72						432.535	403.622
							351.774	498.344						231.137	363.456
							510.343	419.588						411.503	380.828
							253.647	429.487						407.68	370.442
							313.766	364.119						391.223	268.169
							396.97	303.519						323.045	327.931
							372.877	265.827						417.402	544.313
							433.387	400.615						282.518	528.101
							326.607	356.574						369.554	329.26
							473.076	398.317						411.341	531.414
							354.601	420.577						386.707	498.021
							534.925	374.732						371.625	323.753
							389.331	347.765						249.077	376.155
							412.902	475.355						383.384	483.068
							455.796	406.166						492.096	451.19
							360.134	352.004						373.482	367.662
							237.224	365.581						360.883	328.674
							389.412	396.986						314.403	326.909
							344.992	331.119						358.672	366.647
							341.313	359.415						442.075	440.643
							448.738	554.43						303.572	286.862
							391.036	270.617						385.372	440.355
							393.706	273.252						533.005	492.276
							317.935	325.675						373.94	368.218
							478.97	439.108						293.517	359.163
							324.889	371.795						371.366	299.057
							331.375	371.275						323.542	386.347
							386.07	302.512						417.275	353.344
							406.261	238.45						440.665	460.956
							480.157	520.616						448.544	389.484
							333.66	424.433						287.427	349.372
							457.801	456.849						392.621	525.388
							394.779	318.412						339.128	359.665
							321.592	332.557						400.761	406.25
							556.505	407.404						434.132	529.297
							450.713	498.361						446.626	400.192
							388.913	435.256						288.034	362.063
							409.915	357.251						416.561	536.479
							309.962	330.414						384.337	342.301
							304.855	220.066						466.491	456.048
							357.512	369.497						378.436	439.292
							479.404	395.77						426.681	516.367
							141.415	313.756						385.535	311.064
							407.992	490.124						343.481	330.659
							424.988	374.841						563.682	413.42
							335.696	363.461						540.695	419.288
							405.185	494.096						505.006	280.12
							398.234	494.038						423.251	486.669
							301.525	391.938						390.846	358.305
							372.326	252.225						459.925	474.43
							439.418	370.093						432.266	456.151
							241.371	301.108						382.443	448.331
							368.397	305.668						462.972	418.539
							380.562	405.818						446.527	539.519
							470.394	472.935						402.58	555.354
							434.368	383.666						285.086	265.433
							373.973	278.162						439.68	281.958
							431.939	426.188						525.577	306.157
							426.313	489.772						448.109	458.566
							427.864	410.207						406.292	522.041
							535.922	418.271						362.777	419.608
							246.229	344.401						423.913	502.42
							400.925	432.565						437.633	421.733
							419.771	429.754						405.278	269.735
							455.899	489.862						429.735	383.797
							388.396	406.508						428.757	452.871
							364.828	197.698						470.782	438.201
							500.731	400.29						330.161	337.847
							537.955	440.527						287.853	285.598
							378.213	391.945						385.14	287.068
							462.746	465.52						437.726	381.954
							440.739	454.651						462.515	413.421
							483.923	506.999						377.099	265.7
							317.687	335.621						458.131	447.492
							516.623	415.756						423.265	505.725
							380.367	505.769						393.741	340.546
							403.76	407.716						232.81	375.333
							521.677	432.31						287.404	388.383
							487.238	518.824						434.889	408.594
							320.899	407.932						445.337	408.117
							447.904	495.2						402.028	382.63
							446.513	557.474						351.643	481.167
							405.591	409.437						446.879	381.11
							376.617	356.891						515.817	529.023
							488.823	404.293						494.913	408.101
							394.039	502.851						269.577	362.116
							479.404	491.931						338.726	412.387
							374.818	314.964						589.154	441.233
							366.025	366.725						396.346	441.978
							235.897	393.738						485.291	391.88
							390.513	327.46						540.962	382.747
							348.935	381.777						333.317	338.03
							405.558	577.98						423.445	434.837
							459.846	408.085						439.761	308.951
							456.955	458.576						279.036	358.481
							382.934	445.905						582.188	437.217
							333.835	374.858						384.383	415.732
							283.069	400.385						363.993	424.864
							413.073	297.422						374.108	578.04
							392.64	404.64						322.829	389.798
							391.981	536.565						419.649	405.827
							445.169	463.822						452.464	469.79
							419.474	429.148						342.06	404.284
							387.515	442.844						369.768	240.808
							364.32	398.657						373.306	357.33
							330.008	347.187						416.528	411.319
							343.069	308.161						371.421	334.401
							303.56	489.788						365.994	410.504
							486.205	426.744						323.847	266.369
							373.209	442.512						236.091	481.147
							203.266	376.027						302.459	400.378
							385.303	296.516						407.942	336.019
							428.706	465.894						449.784	420.14
							336.678	380.954						406.448	418.149
							293.218	399.211						507.86	399.774
							378.062	387.015						227.665	357.953
							520.24	416.901						252.936	333.628
							286.137	371.538						342.218	270.085
							474.414	441.264						266.428	327.701
							496.399	469.912						326.235	389.846
							299.125	401.817						296.718	311.496
							575.668	438						382.963	402.995
							501.777	411.164						404.571	269.402
							530.969	467.531						430.042	374.214
							360.235	360.745						383.179	370.216
							297.14	361.909						398.288	460.231
							428.728	480.453						476.53	400.964
							362.598	259.901						361.382	437.063
							386.601	420.975						398.365	444.533
							251.511	402.444						561.756	468.778
							413.887	367.79						433.778	326.618
							417.579	237.438						371.199	432.268
							374.76	302.495						374.173	559.172
							417.258	431.252						334.641	342.936
							361.064	355.954						521.704	367.449
							340.06	293.869						433.104	478.413
							364.181	335.184						411.719	479.221
							397.014	547.808						286.002	350.104
							379.245	359.008						589.859	438.8
							382.895	466.636						396.515	279.708
							414.584	338.443						280.875	334.224
							419.755	376.085						203.925	313.184
							225.53	373.411						418.931	437.084
							231.14	377.643						305.613	457.874
							428.751	411.967						313.952	351.439
							398.788	435.136						335.153	370.916
							378.041	321.53						326.925	236.573
							443.864	465.431						364.872	219.675
							387.239	462.789						406.717	344.562
							392.594	343.352						381.065	236.217
							414.371	397.276						399.831	585.795
							411.332	367.15						373.002	434.828
							322.953	307.383						585.587	436.501
							452.474	308.052						368.729	281.372
							395.193	360.488						346.462	333.671
							370.149	273.356						323.839	372.36
							339.72	305.84						283.866	377.803
							427.332	520.903						360.299	376.864
							297.087	391.217						416.211	367.905
							436.567	437.744						340.527	297.393
							398.66	355.494						368.197	440.803
							353.567	369.457						339.54	409.584
							274.51	374.936						228.266	373.721
							417.269	430.725						224.123	375.429
							416.851	410.228						531.383	428.4
							359.714	348.255						323.125	342.244
							385.057	505.648						421.645	482.731
							414.25	237.418						397.173	401.689
							441.745	350.898						332.378	332.828
							383.494	365.074						223.869	379.326
							360.351	217.065						222.736	425.117
							378.649	550.683						300.809	400.165
							325.389	407.995						392.141	363.021
							388.123	496.574						313.745	331.267
							345.913	307.572						312.151	364.322
							387.015	377.217						312.061	384.245
							362.639	327.625						296.068	341.904
							326.041	409.975						309.824	402.436
							293.439	341.706						460.181	393.413
							370.336	372.895						546.563	528.621
							399.029	413.435						228.173	422.586
							464.408	454.072						406.718	352.592
							526.143	439.194						442.067	436.589
							423.199	342.567						418.293	434.075
							349.664	312.233						355.836	315.59
							421.385	281.361						374.9	362.42
							466.688	403.936						404.826	425.509
							488.277	402.985						526.419	367.375
							481.805	408.709						351.266	308.968
							392.481	379.826						360.3	356.893
							301.063	431.486						352.252	365.255
							405.08	497.305						421.95	441.943
							513.553	382.147						304.595	378.856
							328.542	343.335						393.892	420.336
							423.488	311.263						510.163	491.725
							375.683	402.413						327.886	260.941
							420.041	222.614						311.219	352.602
							409.038	545.395						325.112	311.654
							443.636	400.768						504.328	439.662
							410.254	447.64						382.82	258.632
							392.101	359.516						225.879	395.206
							326.017	336.093						366.117	369.27
							442.451	391.104						351.85	351.156
							412.892	392.937						348.699	321.426
							408.384	546.346						396.049	357.316
							447.93	510.166						509.28	433.303
							415.968	453.78						503.962	383.321
							239.827	338.011						383.76	260.884
							359.97	408.603						227.488	288.605
							447.016	394.986						438.626	353.824
							559.736	429.302						357.829	208.156
							431.456	522.599						338.833	332.168
							296.635	357.941						345.477	312.35
							546.857	461.362						408.444	402.717
							341.295	286.369						250.539	404.991
							528.205	426.755						388.705	325.607
							381.499	430.936						323.581	353.504
							265.546	388.757						268.776	344.327
							407.033	501.759						256.381	310.754
							389.057	223.084						375.538	297.194
							391.581	383.865						207.616	355.926
							409.185	256.749						409.572	258.407
							402.928	525.16						484.706	447.721
							417.134	445.811						280.861	372.06
							349.472	301.956						430.128	335.064
							369.324	261.381						434.581	433.846
							376.775	485.18						311.752	338.036
							449.43	267.167						429.446	511.009
							408.372	408.536						305.924	366.756
							345.913	297.215						468.744	523.244
							390.946	323.006						490.78	435.169
							341.904	330.335						421.168	412.98
							433.49	379.043						275.422	323.661
							413.639	536.704						361.781	329.147
							411.18	345.864						309.881	255.653
							241.716	417.636						384.157	347.309
							265.79	267.732						557.35	405.428
							281.054	371.49						435.769	369.586
							453.75	460.888						349.62	328.16
							580.26	432.936						411.875	413.674
							296.973	418.685						290.575	367.787
							553.958	452.426						411.099	340.975
							344.409	267.86						352.541	322.838
							328.255	261.669						346.96	264.043
							357.726	405.073						385.316	506.916
							484.197	485.248						465.713	490.329
							340.66	347.879						524.993	440.674
							499.792	369.832						225.262	379.088
							363.255	312.412						408.62	552.493
							452.398	464.317						495.465	431.972
							473.367	441.529						337.526	395.859
							391.553	378.165						328.123	267.634
							373.902	312.594						257.783	361.563
							360.512	305.495						367.166	396.443
							369.323	360.003						443.508	397.16
							476.501	460.565						258.19	366.194
							394.185	413.845						442.352	502.819
							321.329	336.216						394.165	320.939
							325.371	400.898						443.51	361.407
							535.508	417.482						325.51	301.472
							277.932	370.027						281.935	238.289
							338.936	378.256						416.691	460.488
							544.883	418.412						409.105	336.115
							413.932	287.133						359.736	192.657
							374.363	318.383						455.401	422.413
							537.139	420.023						400.116	367.541
							370.536	414.992						367.556	380.977
							451.875	453.997						252.002	285.137
							423.312	359.22						262.497	426.403
							385.958	265.457						388.463	416.557
							269.095	476.327						389.729	382.263
							410.681	279.141						431.019	274.893
							407.878	309.167						338.979	424.094
							331.523	353.421						382.103	248.796
							396.866	346.355						306.554	359.895
							213.034	348.168						396.267	356.374
							348.368	310.414						332.339	356.844
							441.328	418.68						424.109	445.188
							422.538	326.255						414.215	485.587
							383.864	321.985						302.721	327.486
							393.221	465.694						412.684	456.814
							460.49	462.844						276.098	412.083
							335.779	352.276						410.739	238.327
							387.586	437.931						266.47	311.136
							443.524	387.217						398.537	328.28
							396.192	303.244						440.799	435.941
							372.099	385.789						351.68	338.252
							429.774	398.583						357.882	343.871
							475.895	435.916						277.758	358.653
							463.941	479.005						395.256	359.728
							382.782	330.23						484.108	433.494
[truncated: 1,392 more rows]
[truncated: 41 more columns]

## Sheet: SFIG 8
				Frequency windows
				25-45 Hz center 35 Hz		30-50 Hz center 40 Hz		35-55 Hz center 45 Hz		40-60 Hz center 50 Hz		45-65 Hz center 55 Hz		50-70 Hz center 60 Hz		55-75 Hz center 65 Hz		60-80 Hz center 70 Hz		65-85 Hz center 75 Hz		70-90 Hz center 80 Hz		75-95 Hz center 85 Hz		80-100 Hz center 90 Hz
				RTs effective Phase [ms]	RTs ineffective Phase [ms]	RTs effective Phase [ms]	RTs ineffective Phase [ms]	RTs effective Phase [ms]	RTs ineffective Phase [ms]	RTs effective Phase [ms]	RTs ineffective Phase [ms]	RTs effective Phase [ms]	RTs ineffective Phase [ms]	RTs effective Phase [ms]	RTs ineffective Phase [ms]	RTs effective Phase [ms]	RTs ineffective Phase [ms]	RTs effective Phase [ms]	RTs ineffective Phase [ms]	RTs effective Phase [ms]	RTs ineffective Phase [ms]	RTs effective Phase [ms]	RTs ineffective Phase [ms]	RTs effective Phase [ms]	RTs ineffective Phase [ms]	RTs effective Phase [ms]	RTs ineffective Phase [ms]
				-49	-71	-22	-71	200	-71	-32	-71	198	-39	198	-39	198	-22	198	-22	8	-22	-21	21	-56.5	-9	113.5	-9
				50	-19	-49	-19	-22	-19	200	-39	-32	18	88	18	8	21	8	21	-21	21	36	6.5	-21	6.5	45	6.5
				100	-1	121	-49	-49	-49	-22	-19	200	-62	8	-62	41	180	-21	145.5	157	145.5	77	-6.5	-29	135	77	135
				1	46	136.5	-33.5	121	33.5	-49	33.5	-22	-23.5	41	-36.5	66.5	-6.5	66.5	-46.5	36	-46.5	110	-46.5	109	-42	-42	-42
				18	-1	-109	-79	-16.5	-33.5	88	10	88	33.5	-16.5	15.5	56.5	53.5	56.5	0	78	0	78	-56.5	-97.5	-21	110	-50
				-9	-81	1	-87	-6.5	10	-16.5	93	-16.5	93	66.5	-23.5	-46.5	145.5	162	-117	-11	-117	51	0	121.5	-50	-71	-29
				73	-40.5	18	63	-33.5	-79	-6.5	-79	66.5	-79	56.5	33.5	70	-117	157	-64	51	-64	-71	-117	137.5	-16	-40.5	-34
				92	-2.5	28	46	136.5	-87	-33.5	-87	-6.5	-87	-46.5	93	122	-64	-161	-5	-71	-5	102	-64	149.5	-34	22	-109.5
				-7	-0.5	92	79.5	-109	-71	136.5	-112	-33.5	-112	70	-112	41	-104	-11	-104	-169	-122	70	-5	59.5	-13	-20	79.5
				140	-9.5	20	-40.5	1	63	-109	88	136.5	88	122	88	157	-122	78	-122	102	-92	43	-122	104	-37.5	-50	49.5
				-9	150	118	-81	28	-79	70	61	23.5	61	157	61	21	-59	51	-59	70	-42	46	-42	-68	-129.5	41	-77.5
				89	90	0.5	-41	92	-97	122	-71	-109	53	21	8	-161	-67	-169	-21	43	-21	2.5	-21	-58	-109.5	-41.5	0
				71.5	31.5	71.5	-2.5	20	46	117	63	70	63	-161	53	-11	108	-79	-67	59	-16	39.5	-29	25	121.5	69.5	121
				71.5	21.5	21.5	-0.5	118	-81	-194	-79	122	-79	-11	-79	78	-179.5	102	-16	46	69	-80	-13	-18	79.5	18	79
				-117.5	-40	-117.5	-9.5	0.5	7	21	-97	117	-97	-169	-97	-169	-30.5	70	69	-0.5	-13	39	-37.5	49	49.5	25	-52.5
				71	-47	71	0	249.5	-80.5	50	-17	-194	-17	50	-17	50	-49.5	43	108	-49.5	-59.5	39.5	-109.5	-112	-77.5	40	59.5
				41	12	21	-51	21.5	-81	118	-63	21	-63	86	69	-79	-18	-34	-13	41.5	-7.5	69.5	121.5	-72	0	3	38
				197.5	-37	197.5	-40	22.5	-41	0.5	7	-161	-80.5	-153	-63	102	-31	86	-59.5	2.5	-37.5	50	-49.5	88.5	-110	20	-53
				70	90	70	-53	-40.5	-78	-20.5	-80.5	-11	9.5	249.5	-59.5	70	-50	-153	-7.5	39.5	-179.5	25	0	-1.5	121	-44	-28
				-44.5	10	18	-5	-117.5	0.5	249.5	-81	50	-8	222.5	-7.5	43	-21.5	59	-37.5	59	-109.5	222	-180	40	79	-6.5	114
				-103	103.5	70	-56	71	-9.5	22.5	-41	118	-81	22.5	-80.5	-34	27.5	-3	-179.5	-80	121.5	14.5	-110	3	49	87	104
				-63	96.5	65	-58	21	109	-40.5	-78	0.5	-41	-40.5	9.5	86	8	-63	121.5	39	79.5	49	121	20	-52.5	-37	33
				-11.5	-55.5	-44.5	-14.5	22	0	0	0.5	-20.5	9	-40.5	-8	-153	87	222.5	-30.5	7.5	-30.5	49	-31	-184	-92.5	-46.5	-58
				28.5	-67	-63	31.5	-41	-51	-21	-2.5	249.5	0.5	-19.5	9	-3	-93	-0.5	-49.5	39.5	-77.5	-21.5	-50	-44	38	107	26.5
				92	70	179	80.5	20.5	-53	71	-12.5	22.5	-2.5	249	0.5	-63	-70	91.5	9.5	140.5	-60	8.5	-52.5	-39	-53	0.5	-72
				-7	0	49	21.5	-52.5	-5	22	-9.5	-40.5	-112.5	222	-2.5	222.5	-25	-49.5	-60	199.5	-180	-69	137.5	26.5	-13	69	-217
				93	-90	28.5	-40	197.5	-56	-41	109	-51	-12.5	22	-112.5	91.5	-116	-40.5	-8	-29.5	-110	-20	-21.5	-6.5	-28		-12
				-37	77	50	50	18	-45	-49.5	0	0	109	-41	-12.5	-40.5	-58	41.5	-180	48	79	0	27.5	87	114		15
				-57	3	102	12	65	-14.5	20.5	-50	-21	0	-41	109	-19.5	-75	39.5	-110	-20	49	-217	59.5	10	104		56.5
				97	-7	-37	102	-75.5	-25.5	-52.5	145	249	-50	9	-63	249	-94.5	59	-31	222	-31	-12	38	-37	33		3.5
				30	63.5	-15	-37	156.5	31.5	-91.5	-47	22	-40	-49.5	-50	59	107.5	222	-50	26.5	-50	15	-53	-46.5	-68		-26.5
				63.5	-30	25	90	-44.5	18.5	67.5	54	-41	79	-52.5	-40	222	-82	-1	9	126.5	137.5	-64	-93	107	-58		107
				0	-83	-12	-15	-93	21.5	18	-5	-41	22	-91.5	22	-41	159	-41	137.5	14.5	-21.5	160	114	0.5	-18		107
				53	-79	97	107	139	-70.5	70	-56	-49.5	145	67.5	23	9	57	-80	-21.5	-22.5	-92.5	-67	104	69	26.5
				-3	97.5	112	10	179	0	65	-45	20.5	-47	-22.5	145	-49.5	-42	7.5	-92.5	-40	38	20	33	122	-112
				55.5	47.5	30	96.5	-22	-100	-75.5	-14.5	-52.5	54	-80	-47	-91.5	199	48	8	-3	-53	13.5	-68		-72
				50	-91.5	-7	-73.5	49	-67	156.5	-25.5	-91.5	-5	47	54	67.5	97	47	-13	9	-13	63.5	-58		1.5
				-112	27.5	-47	23.5	-53	-119	-93	-124.5	67.5	-45	-85	-45	-22.5	-110.5	34	-93	40	-93	125.5	-18		-69
				-50	39.5	-113.5	-53.5	-1.5	-119	139	18.5	65	-14.5	5	-124.5	48	-21.5	222	-40	49	-28	-115.5	-35		-149
				152	-49.5	-73.5	-55.5	28.5	87	179	-70.5	-75.5	-124.5	27.5	-142	47	122	27.5	23	0	114	56.5	74.5		-217
				17.5	-32.5	-3	0	112	-134	49	0	156.5	-142	-75.5	-102	222	2	26.5	-68	49	23	3.5	-94.5		-84
				-52.5	27.5	-20	3	-67	75	41.5	-100	-93	-102	156.5	-70.5	27.5	-80	17.5	-18	-21.5	104	-53.5	-82		-12
				-39.5	-40.5	-10	77	10	137	-1.5	-67	139	-70.5	139	0	26.5	82	14.5	-75	8.5	33	-139	-112		15
				-49.5	40	-50	-7	77	-34	-129	-119	179	0	-40	-189	17.5	115	-22.5	-35	-50	-68	-70	-42		20
				7.5	87	-82	-115.5	25	197	60	45	159	-189	-62	-50	-22.5	75	-32.5	74.5	30	-58	-63.5	199		56.5
				110	0	-83	63.5	25	-5	112	75	49	90	9	30	-32.5	15	-40	-94.5	-40	-18	145.5	97		-139
				197	-113	-82	-33.5	97	-149	10	137	41.5	-100	-22	-100	-40	120	0	107.5	-102	-75	0	-72		-30
				17	-43.5	-107	-30	82	-7	75	-34	-1.5	-47	159	-47	0	160	9	-82	-44	-35	107	1.5		-26.5
				-36.5	-36.5	152	-82	30	80	77	197	60	32	0	32	-62	-67	9	159	162	26.5	97.5	-50		107
				3.5	3.5	-22.5	-83	-99	-97	25	-5	112	-119	41.5	-119	9	-67	159	57	-79	74.5	30	-87		0
				73.5	73.5	10.5	-82	63.5	-10	25	-149	-67	-80	-1.5	157	9	-59	40	-112	-39	-94.5	-43.5	-17		107
						-49.5	-79	0	122	-12	80	100	115	60	45	159	-50	0	-42	142	-82		107		30
			median [ms]	18	-0.5	117.5	27.5	37	-29	-52	-97	52	85	112	75	40	-85.5	-21.5	199	80	159		15
			spread (datapoint in Figure) [ms]	18.5		97	39.5	-3	202	-104	23	77	-72	-67	-102	0	63.5	-7	97	145.5	57		-5		median [ms]	19	3.5
						109	-49.5	30	-39	82	-10	45	-64	100	137	41.5	125.5	-50	-110.5	26.5	-112		120		spread (datapoint in Figure) [ms]	15.5
							-22.5	110	-33.5	30	122	-104	75	-40	-44	-50	-63.5	30	-21.5	-6.5	-42		-59
							-32.5	-23.5	-83.5	30	-29	82	137	52	25	30	193.5	-40	1.5	-77	199		-59
							27.5	-43.5	-83.5	-99	202	80	-15	77	90	-40	-33.5	157	-69	12	97		0
							-40.5	55.5	-99	-45.5	-39	23	-34	45	142	157	79	90	-27	87	-72		-35.5
							40	50	-20	63.5	-33.5	3	197	-104	-10	45	37	162	-30	0	-21.5		-63.5
							20	-112	127	-3	-83.5	-39	-5	80	80	-102	-60	-39	-80	10	1.5		113.5
							0	39	43	37	-15.5	-99	25	23	-49	90	-3.5	80	82	72	-50		86.5
							-113	152	-50	30	-83.5	-45.5	90	80	95.5	162	33.5	3	107	175.5	-69		-103.5
							-43.5	-62.5	-99	110	-99	95.5	-149	3	175.5	23	-16.5	-49	-124	-46.5	-20		53.5
								189.5	-43.5	-23.5	-20	-3.5	-67	-99	-43.5	142	-56.5	26.5	-64	185.5	0		30
					median [ms]	18	-17	-39.5	-53.5	-43.5	-50	-6.5	-10	-45.5	-3.5	80	-13.5	95.5	160	189	-217		-85.5
					spread (datapoint in Figure) [ms]	35		-49.5	46.5	55.5	-99	-15.5	-29	95.5	-6.5	3	-83	-3.5	-67	-13	-84		33.5
								7.5	36.5	-10	-43.5	-36.5	202	-3.5	-15.5	-49	67.5	-6.5	20	89.5	-12		-57
								9.5	-115.5	117	-53.5	-99	-49	-6.5	-83.5	145.5	-9.5	-77	13.5	-141.5	-102		-120
								-32.5	-46.5	39	-115.5	52	-17	-15.5	6.5	95.5	-82.5	12	225.5	-50	-44		-0.5
								-81	-30	152	-46.5	7	-43.5	-36.5	-77	-3.5	-141	10	63.5	137	-79		-19.5
								110	17	-62.5	17	37	16.5	-77	-109	-6.5	-117	-42	125.5	10	-119		1
								109	-63	67.5	-63	30	46.5	-99	12	-15.5		0	-115.5	-3.5	142		29
								-53	12	189.5	12	110	3.5	52	-32	-77		72	-53.5		145.5		-30
								197	0	7.5	0	-43.5	-83.5	12	-42	-109		3.5	-139		26.5		16.5
								183.5	122	9.5	122	23.5	133.5	89	0	12		26.5	87		13.5
								3.5	70.5	-32.5	-12.5	26.5	6.5	7	182	-32		103.5	37		175.5		median [ms]	3	-14.5
								-23.5	-41	-81	70.5	103.5	-109	110	-50	-42		65.5	-70		56.5		spread (datapoint in Figure) [ms]	17.5
									119	-100	-41	-53.5	-30	-57	-43.5	0		185.5	-109		-53.5
									-18	97	119	79	-20	-43.5	-6.5	72		-13	-30		0
									-60	109	-18	0	-32	23.5	26.5	26.5		0	-50		-30
									-63	-53	-60	-62.5	-42	26.5	65.5	175.5		89.5	-76.5		162
									26.5	197	-37	-42.5	0	103.5	-53.5	65.5		122	-63.5		182
										183.5	-63	-12.5	-6.5	-63.5	-43	185.5		-63	-3.5		-76.5
							median [ms]	20.75	-30	-23.5	26.5	189.5	65.5	-53.5	-13	189		-50	-105.5		155.5
							spread (datapoint in Figure) [ms]	50.75				9.5	-53.5	7	89.5	-43		137	-16.5		175.5
									median [ms]	22	-25.5	27.5	-115.5	0	119	-13		10	145.5		73.5
									spread (datapoint in Figure) [ms]	47.5		-81	-46.5	89.5	-60	89.5		-3.5	0		185.5
												-37	-43	-62.5	-37	-12.5			7		189
												-40	159	-42.5	-63	-37			-121.5		0
												-63	0.5	-12.5	137	-50			-42.5		-141.5
												-63	70.5	189.5	10	137			-9.5		-121.5
												-53	-41	27.5		10			-82.5		9.5
												26.5	119	-37		-3.5			-141		97.5
												-23.5	-18	-40					30		2
													-60	-63					-43.5		-43.5
													147	-63
													-20	137			median [ms]	11	-30		median [ms]	25	-21
														-10			spread (datapoint in Figure) [ms]	41			spread (datapoint in Figure) [ms]	46
											median [ms]	7	-17	26.5
											spread (datapoint in Figure) [ms]	24		-23.5					median [ms]	14.5	-20.5
																			spread (datapoint in Figure) [ms]	35
													median [ms]	7	-9
													spread (datapoint in Figure) [ms]	16
															median [ms]	19.25	-21.75
															spread (datapoint in Figure) [ms]	41
			Shuffledata
			upper border (75%)	29	29.5	27.75	28.25	24.25	24.75	25.5	21	22	29	34.25	47.25
			median shuffle data	16	19.75	18.5	19.75	16.75	17	17	13.125	13.75	18.5	23	29.25
			lower border (25%)	4.5	11	10	12.25	10	10	9.75	7.25	7.5	7	12	9.5
			center Frequency bins [Hz]	35	40	45	50	55	60	65	70	75	80	85	90

[truncated: 1 more sheets: STable 1]
